# Supplementary material for: Larval Adaptation to Salinity Shock in Cane Toads ( Rhinella marina ) From Coastal French Guiana
Source: Ecol Evol. 2025 Oct 6;15(10):e72244. doi: 10.1002/ece3.72244 (PMC12498011; doi:10.1002/ece3.72244)
Supplement: Supplementary file 2 — Table S1: ece372244‐sup‐0001‐TableS1.xlsx. [file ECE3-15-e72244-s002.xlsx]

## Sheet: Feuil1
Begining.exp	measurement.date	Coastal/Rainforest	Population	Clutch	Treatment	Salinity	Replicate	kmfromcoast	Mass	Stage	survival.10days	DaysToDeath
2017-10-25	2017-11-05	Rainforest	Regina-Wash	RW1.07	Control	0.034	1	50	66	32	1	NA
2017-10-25	2017-11-05	Rainforest	Regina-Wash	RW1.07	Control	0.034	1	50	89	33	1	NA
2017-10-25	2017-11-05	Rainforest	Regina-Wash	RW1.07	Control	0.034	1	50	84	34	1	NA
2017-10-25	2017-11-05	Rainforest	Regina-Wash	RW1.07	Control	0.034	1	50	122	36	1	NA
2017-10-25	2017-11-05	Rainforest	Regina-Wash	RW1.07	Control	0.034	1	50	NA	NA	0	NA
2017-10-25	2017-11-05	Rainforest	Regina-Wash	RW1.07	Control	0.034	2	50	61	32	1	NA
2017-10-25	2017-11-05	Rainforest	Regina-Wash	RW1.07	Control	0.034	2	50	51	32	1	NA
2017-10-25	2017-11-05	Rainforest	Regina-Wash	RW1.07	Control	0.034	2	50	68	33	1	NA
2017-10-25	2017-11-05	Rainforest	Regina-Wash	RW1.07	Control	0.034	2	50	109	34	1	NA
2017-10-25	2017-11-05	Rainforest	Regina-Wash	RW1.07	Control	0.034	2	50	85	34	1	NA
2017-10-25	2017-11-05	Rainforest	Regina-Wash	RW1.07	Control	0.034	C	50	12	27	1	NA
2017-10-25	2017-11-05	Rainforest	Regina-Wash	RW1.07	Control	0.034	C	50	70	32	1	NA
2017-10-25	2017-11-05	Rainforest	Regina-Wash	RW1.07	Control	0.034	C	50	104	34	1	NA
2017-10-25	2017-11-05	Rainforest	Regina-Wash	RW1.07	Control	0.034	C	50	120	35	1	NA
2017-10-25	2017-11-05	Rainforest	Regina-Wash	RW1.07	Control	0.034	C	50	NA	NA	0	1
2017-10-25	2017-11-05	Rainforest	Regina-Wash	RW1.07	Salinity.1.ppt	1	1	50	53	31	1	NA
2017-10-25	2017-11-05	Rainforest	Regina-Wash	RW1.07	Salinity.1.ppt	1	1	50	69	32	1	NA
2017-10-25	2017-11-05	Rainforest	Regina-Wash	RW1.07	Salinity.1.ppt	1	1	50	72	32	1	NA
2017-10-25	2017-11-05	Rainforest	Regina-Wash	RW1.07	Salinity.1.ppt	1	1	50	67	32	1	NA
2017-10-25	2017-11-05	Rainforest	Regina-Wash	RW1.07	Salinity.1.ppt	1	1	50	66	32	1	NA
2017-10-25	2017-11-05	Rainforest	Regina-Wash	RW1.07	Salinity.1.ppt	1	2	50	76	32	1	NA
2017-10-25	2017-11-05	Rainforest	Regina-Wash	RW1.07	Salinity.1.ppt	1	2	50	59	32	1	NA
2017-10-25	2017-11-05	Rainforest	Regina-Wash	RW1.07	Salinity.1.ppt	1	2	50	85	32	1	NA
2017-10-25	2017-11-05	Rainforest	Regina-Wash	RW1.07	Salinity.1.ppt	1	2	50	59	32	1	NA
2017-10-25	2017-11-05	Rainforest	Regina-Wash	RW1.07	Salinity.1.ppt	1	2	50	75	32	1	NA
2017-10-25	2017-11-05	Rainforest	Regina-Wash	RW1.07	Salinity.1.ppt	1	C	50	58	32	1	NA
2017-10-25	2017-11-05	Rainforest	Regina-Wash	RW1.07	Salinity.1.ppt	1	C	50	68	32	1	NA
2017-10-25	2017-11-05	Rainforest	Regina-Wash	RW1.07	Salinity.1.ppt	1	C	50	56	32	1	NA
2017-10-25	2017-11-05	Rainforest	Regina-Wash	RW1.07	Salinity.1.ppt	1	C	50	70	33	1	NA
2017-10-25	2017-11-05	Rainforest	Regina-Wash	RW1.07	Salinity.1.ppt	1	C	50	92	33	1	NA
2017-10-25	2017-11-05	Rainforest	Regina-Wash	RW1.07	Salinity.4.ppt	4	1	50	46	30	1	NA
2017-10-25	2017-11-05	Rainforest	Regina-Wash	RW1.07	Salinity.4.ppt	4	1	50	46	31	1	NA
2017-10-25	2017-11-05	Rainforest	Regina-Wash	RW1.07	Salinity.4.ppt	4	1	50	70	32	1	NA
2017-10-25	2017-11-05	Rainforest	Regina-Wash	RW1.07	Salinity.4.ppt	4	1	50	104	33	1	NA
2017-10-25	2017-11-05	Rainforest	Regina-Wash	RW1.07	Salinity.4.ppt	4	1	50	77	34	1	NA
2017-10-25	2017-11-05	Rainforest	Regina-Wash	RW1.07	Salinity.4.ppt	4	2	50	48	32	1	NA
2017-10-25	2017-11-05	Rainforest	Regina-Wash	RW1.07	Salinity.4.ppt	4	2	50	48	32	1	NA
2017-10-25	2017-11-05	Rainforest	Regina-Wash	RW1.07	Salinity.4.ppt	4	2	50	68	32	1	NA
2017-10-25	2017-11-05	Rainforest	Regina-Wash	RW1.07	Salinity.4.ppt	4	2	50	82	33	1	NA
2017-10-25	2017-11-05	Rainforest	Regina-Wash	RW1.07	Salinity.4.ppt	4	2	50	127	35	1	NA
2017-10-25	2017-11-05	Rainforest	Regina-Wash	RW1.07	Salinity.4.ppt	4	C	50	31	27	1	NA
2017-10-25	2017-11-05	Rainforest	Regina-Wash	RW1.07	Salinity.4.ppt	4	C	50	38	30	1	NA
2017-10-25	2017-11-05	Rainforest	Regina-Wash	RW1.07	Salinity.4.ppt	4	C	50	70	33	1	NA
2017-10-25	2017-11-05	Rainforest	Regina-Wash	RW1.07	Salinity.4.ppt	4	C	50	105	34	1	NA
2017-10-25	2017-11-05	Rainforest	Regina-Wash	RW1.07	Salinity.4.ppt	4	C	50	127	35	1	NA
2017-10-25	2017-11-05	Rainforest	Regina-Wash	RW1.07	Salinity.6.ppt	6	1	50	169	36	1	NA
2017-10-25	2017-11-05	Rainforest	Regina-Wash	RW1.07	Salinity.6.ppt	6	1	50	NA	NA	0	2
2017-10-25	2017-11-05	Rainforest	Regina-Wash	RW1.07	Salinity.6.ppt	6	1	50	NA	NA	0	2
2017-10-25	2017-11-05	Rainforest	Regina-Wash	RW1.07	Salinity.6.ppt	6	1	50	NA	NA	0	2
2017-10-25	2017-11-05	Rainforest	Regina-Wash	RW1.07	Salinity.6.ppt	6	1	50	NA	NA	0	2
2017-10-25	2017-11-05	Rainforest	Regina-Wash	RW1.07	Salinity.6.ppt	6	2	50	45	31	1	NA
2017-10-25	2017-11-05	Rainforest	Regina-Wash	RW1.07	Salinity.6.ppt	6	2	50	72	32	1	NA
2017-10-25	2017-11-05	Rainforest	Regina-Wash	RW1.07	Salinity.6.ppt	6	2	50	88	32	1	NA
2017-10-25	2017-11-05	Rainforest	Regina-Wash	RW1.07	Salinity.6.ppt	6	2	50	NA	NA	0	2
2017-10-25	2017-11-05	Rainforest	Regina-Wash	RW1.07	Salinity.6.ppt	6	2	50	NA	NA	0	NA
2017-10-25	2017-11-05	Rainforest	Regina-Wash	RW1.07	Salinity.6.ppt	6	C	50	72	33	1	NA
2017-10-25	2017-11-05	Rainforest	Regina-Wash	RW1.07	Salinity.6.ppt	6	C	50	99	33	1	NA
2017-10-25	2017-11-05	Rainforest	Regina-Wash	RW1.07	Salinity.6.ppt	6	C	50	91	34	1	NA
2017-10-25	2017-11-05	Rainforest	Regina-Wash	RW1.07	Salinity.6.ppt	6	C	50	101	35	1	NA
2017-10-25	2017-11-05	Rainforest	Regina-Wash	RW1.07	Salinity.6.ppt	6	C	50	NA	NA	0	1
2017-10-25	2017-11-05	Rainforest	Regina-Wash	RW1.07	Salinity.7.ppt	7	1	50	NA	NA	0	1
2017-10-25	2017-11-05	Rainforest	Regina-Wash	RW1.07	Salinity.7.ppt	7	1	50	NA	NA	0	1
2017-10-25	2017-11-05	Rainforest	Regina-Wash	RW1.07	Salinity.7.ppt	7	1	50	NA	NA	0	1
2017-10-25	2017-11-05	Rainforest	Regina-Wash	RW1.07	Salinity.7.ppt	7	1	50	NA	NA	0	1
2017-10-25	2017-11-05	Rainforest	Regina-Wash	RW1.07	Salinity.7.ppt	7	1	50	NA	NA	0	1
2017-10-25	2017-11-05	Rainforest	Regina-Wash	RW1.07	Salinity.7.ppt	7	2	50	NA	NA	0	1
2017-10-25	2017-11-05	Rainforest	Regina-Wash	RW1.07	Salinity.7.ppt	7	2	50	NA	NA	0	1
2017-10-25	2017-11-05	Rainforest	Regina-Wash	RW1.07	Salinity.7.ppt	7	2	50	NA	NA	0	1
2017-10-25	2017-11-05	Rainforest	Regina-Wash	RW1.07	Salinity.7.ppt	7	2	50	NA	NA	0	1
2017-10-25	2017-11-05	Rainforest	Regina-Wash	RW1.07	Salinity.7.ppt	7	2	50	NA	NA	0	1
2017-10-25	2017-11-05	Rainforest	Regina-Wash	RW1.07	Salinity.7.ppt	7	C	50	NA	NA	0	1
2017-10-25	2017-11-05	Rainforest	Regina-Wash	RW1.07	Salinity.7.ppt	7	C	50	NA	NA	0	1
2017-10-25	2017-11-05	Rainforest	Regina-Wash	RW1.07	Salinity.7.ppt	7	C	50	NA	NA	0	1
2017-10-25	2017-11-05	Rainforest	Regina-Wash	RW1.07	Salinity.7.ppt	7	C	50	NA	NA	0	1
2017-10-25	2017-11-05	Rainforest	Regina-Wash	RW1.07	Salinity.7.ppt	7	C	50	NA	NA	0	1
2017-10-25	2017-11-05	Rainforest	Regina-Wash	RW1.07	Salinity.8.ppt	8	1	50	NA	NA	0	1
2017-10-25	2017-11-05	Rainforest	Regina-Wash	RW1.07	Salinity.8.ppt	8	1	50	NA	NA	0	1
2017-10-25	2017-11-05	Rainforest	Regina-Wash	RW1.07	Salinity.8.ppt	8	1	50	NA	NA	0	1
2017-10-25	2017-11-05	Rainforest	Regina-Wash	RW1.07	Salinity.8.ppt	8	1	50	NA	NA	0	1
2017-10-25	2017-11-05	Rainforest	Regina-Wash	RW1.07	Salinity.8.ppt	8	1	50	NA	NA	0	1
2017-10-25	2017-11-05	Rainforest	Regina-Wash	RW1.07	Salinity.8.ppt	8	2	50	NA	NA	0	1
2017-10-25	2017-11-05	Rainforest	Regina-Wash	RW1.07	Salinity.8.ppt	8	2	50	NA	NA	0	1
2017-10-25	2017-11-05	Rainforest	Regina-Wash	RW1.07	Salinity.8.ppt	8	2	50	NA	NA	0	1
2017-10-25	2017-11-05	Rainforest	Regina-Wash	RW1.07	Salinity.8.ppt	8	2	50	NA	NA	0	1
2017-10-25	2017-11-05	Rainforest	Regina-Wash	RW1.07	Salinity.8.ppt	8	2	50	NA	NA	0	1
2017-10-25	2017-11-05	Rainforest	Regina-Wash	RW1.07	Salinity.8.ppt	8	C	50	NA	NA	0	1
2017-10-25	2017-11-05	Rainforest	Regina-Wash	RW1.07	Salinity.8.ppt	8	C	50	NA	NA	0	1
2017-10-25	2017-11-05	Rainforest	Regina-Wash	RW1.07	Salinity.8.ppt	8	C	50	NA	NA	0	1
2017-10-25	2017-11-05	Rainforest	Regina-Wash	RW1.07	Salinity.8.ppt	8	C	50	NA	NA	0	1
2017-10-25	2017-11-05	Rainforest	Regina-Wash	RW1.07	Salinity.8.ppt	8	C	50	NA	NA	0	1
2017-11-05	2017-11-17	Coastal	Rorota	Rorota2	Control	0.034	1	1	41	31	1	NA
2017-11-05	2017-11-17	Coastal	Rorota	Rorota2	Control	0.034	1	1	63	32	1	NA
2017-11-05	2017-11-17	Coastal	Rorota	Rorota2	Control	0.034	1	1	47	32	1	NA
2017-11-05	2017-11-17	Coastal	Rorota	Rorota2	Control	0.034	1	1	84	33	1	NA
2017-11-05	2017-11-17	Coastal	Rorota	Rorota2	Control	0.034	1	1	61	33	1	NA
2017-11-05	2017-11-17	Coastal	Rorota	Rorota2	Control	0.034	2	1	24	28	1	NA
2017-11-05	2017-11-17	Coastal	Rorota	Rorota2	Control	0.034	2	1	31	29	1	NA
2017-11-05	2017-11-17	Coastal	Rorota	Rorota2	Control	0.034	2	1	86	32	1	NA
2017-11-05	2017-11-17	Coastal	Rorota	Rorota2	Control	0.034	2	1	79	33	1	NA
2017-11-05	2017-11-17	Coastal	Rorota	Rorota2	Control	0.034	2	1	86	33	1	NA
2017-11-05	2017-11-17	Coastal	Rorota	Rorota2	Control	0.034	C	1	9	26	1	NA
2017-11-05	2017-11-17	Coastal	Rorota	Rorota2	Control	0.034	C	1	47	31	1	NA
2017-11-05	2017-11-17	Coastal	Rorota	Rorota2	Control	0.034	C	1	51	31	1	NA
2017-11-05	2017-11-17	Coastal	Rorota	Rorota2	Control	0.034	C	1	67	32	1	NA
2017-11-05	2017-11-17	Coastal	Rorota	Rorota2	Control	0.034	C	1	71	32	1	NA
2017-11-05	2017-11-17	Coastal	Rorota	Rorota2	Salinity.1.ppt	1	1	1	35	30	1	NA
2017-11-05	2017-11-17	Coastal	Rorota	Rorota2	Salinity.1.ppt	1	1	1	45	31	1	NA
2017-11-05	2017-11-17	Coastal	Rorota	Rorota2	Salinity.1.ppt	1	1	1	60	32	1	NA
2017-11-05	2017-11-17	Coastal	Rorota	Rorota2	Salinity.1.ppt	1	1	1	47	32	1	NA
2017-11-05	2017-11-17	Coastal	Rorota	Rorota2	Salinity.1.ppt	1	1	1	58	32	1	NA
2017-11-05	2017-11-17	Coastal	Rorota	Rorota2	Salinity.1.ppt	1	2	1	39	30	1	NA
2017-11-05	2017-11-17	Coastal	Rorota	Rorota2	Salinity.1.ppt	1	2	1	37	31	1	NA
2017-11-05	2017-11-17	Coastal	Rorota	Rorota2	Salinity.1.ppt	1	2	1	53	31	1	NA
2017-11-05	2017-11-17	Coastal	Rorota	Rorota2	Salinity.1.ppt	1	2	1	61	32	1	NA
2017-11-05	2017-11-17	Coastal	Rorota	Rorota2	Salinity.1.ppt	1	2	1	70	32	1	NA
2017-11-05	2017-11-17	Coastal	Rorota	Rorota2	Salinity.1.ppt	1	C	1	17	28	1	NA
2017-11-05	2017-11-17	Coastal	Rorota	Rorota2	Salinity.1.ppt	1	C	1	60	32	1	NA
2017-11-05	2017-11-17	Coastal	Rorota	Rorota2	Salinity.1.ppt	1	C	1	69	32	1	NA
2017-11-05	2017-11-17	Coastal	Rorota	Rorota2	Salinity.1.ppt	1	C	1	78	32	1	NA
2017-11-05	2017-11-17	Coastal	Rorota	Rorota2	Salinity.1.ppt	1	C	1	69	34	1	NA
2017-11-05	2017-11-17	Coastal	Rorota	Rorota2	Salinity.4.ppt	4	1	1	33	30	1	NA
2017-11-05	2017-11-17	Coastal	Rorota	Rorota2	Salinity.4.ppt	4	1	1	54	33	1	NA
2017-11-05	2017-11-17	Coastal	Rorota	Rorota2	Salinity.4.ppt	4	1	1	87	35	1	NA
2017-11-05	2017-11-17	Coastal	Rorota	Rorota2	Salinity.4.ppt	4	1	1	126	36	1	NA
2017-11-05	2017-11-17	Coastal	Rorota	Rorota2	Salinity.4.ppt	4	1	1	NA	NA	0	9
2017-11-05	2017-11-17	Coastal	Rorota	Rorota2	Salinity.4.ppt	4	2	1	64	32	1	NA
2017-11-05	2017-11-17	Coastal	Rorota	Rorota2	Salinity.4.ppt	4	2	1	47	32	1	NA
2017-11-05	2017-11-17	Coastal	Rorota	Rorota2	Salinity.4.ppt	4	2	1	79	33	1	NA
2017-11-05	2017-11-17	Coastal	Rorota	Rorota2	Salinity.4.ppt	4	2	1	66	33	1	NA
2017-11-05	2017-11-17	Coastal	Rorota	Rorota2	Salinity.4.ppt	4	2	1	78	33	1	NA
2017-11-05	2017-11-17	Coastal	Rorota	Rorota2	Salinity.4.ppt	4	C	1	52	33	1	NA
2017-11-05	2017-11-17	Coastal	Rorota	Rorota2	Salinity.4.ppt	4	C	1	74	33	1	NA
2017-11-05	2017-11-17	Coastal	Rorota	Rorota2	Salinity.4.ppt	4	C	1	92	34	1	NA
2017-11-05	2017-11-17	Coastal	Rorota	Rorota2	Salinity.4.ppt	4	C	1	82	35	1	NA
2017-11-05	2017-11-17	Coastal	Rorota	Rorota2	Salinity.4.ppt	4	C	1	NA	NA	0	9
2017-11-05	2017-11-17	Coastal	Rorota	Rorota2	Salinity.6.ppt	6	1	1	151	37	1	NA
2017-11-05	2017-11-17	Coastal	Rorota	Rorota2	Salinity.6.ppt	6	1	1	NA	NA	0	1
2017-11-05	2017-11-17	Coastal	Rorota	Rorota2	Salinity.6.ppt	6	1	1	NA	NA	0	1
2017-11-05	2017-11-17	Coastal	Rorota	Rorota2	Salinity.6.ppt	6	1	1	NA	NA	0	1
2017-11-05	2017-11-17	Coastal	Rorota	Rorota2	Salinity.6.ppt	6	1	1	NA	NA	0	1
2017-11-05	2017-11-17	Coastal	Rorota	Rorota2	Salinity.6.ppt	6	2	1	228	36	1	NA
2017-11-05	2017-11-17	Coastal	Rorota	Rorota2	Salinity.6.ppt	6	2	1	NA	NA	0	1
2017-11-05	2017-11-17	Coastal	Rorota	Rorota2	Salinity.6.ppt	6	2	1	NA	NA	0	1
2017-11-05	2017-11-17	Coastal	Rorota	Rorota2	Salinity.6.ppt	6	2	1	NA	NA	0	1
2017-11-05	2017-11-17	Coastal	Rorota	Rorota2	Salinity.6.ppt	6	2	1	NA	NA	0	1
2017-11-05	2017-11-17	Coastal	Rorota	Rorota2	Salinity.6.ppt	6	C	1	NA	NA	0	2
2017-11-05	2017-11-17	Coastal	Rorota	Rorota2	Salinity.6.ppt	6	C	1	NA	NA	0	NA
2017-11-05	2017-11-17	Coastal	Rorota	Rorota2	Salinity.6.ppt	6	C	1	NA	NA	0	1
2017-11-05	2017-11-17	Coastal	Rorota	Rorota2	Salinity.6.ppt	6	C	1	NA	NA	0	1
2017-11-05	2017-11-17	Coastal	Rorota	Rorota2	Salinity.6.ppt	6	C	1	NA	NA	0	1
2017-11-05	2017-11-17	Coastal	Rorota	Rorota2	Salinity.7.ppt	7	1	1	NA	NA	0	1
2017-11-05	2017-11-17	Coastal	Rorota	Rorota2	Salinity.7.ppt	7	1	1	NA	NA	0	1
2017-11-05	2017-11-17	Coastal	Rorota	Rorota2	Salinity.7.ppt	7	1	1	NA	NA	0	1
2017-11-05	2017-11-17	Coastal	Rorota	Rorota2	Salinity.7.ppt	7	1	1	NA	NA	0	1
2017-11-05	2017-11-17	Coastal	Rorota	Rorota2	Salinity.7.ppt	7	1	1	NA	NA	0	1
2017-11-05	2017-11-17	Coastal	Rorota	Rorota2	Salinity.7.ppt	7	2	1	NA	NA	0	1
2017-11-05	2017-11-17	Coastal	Rorota	Rorota2	Salinity.7.ppt	7	2	1	NA	NA	0	1
2017-11-05	2017-11-17	Coastal	Rorota	Rorota2	Salinity.7.ppt	7	2	1	NA	NA	0	1
2017-11-05	2017-11-17	Coastal	Rorota	Rorota2	Salinity.7.ppt	7	2	1	NA	NA	0	1
2017-11-05	2017-11-17	Coastal	Rorota	Rorota2	Salinity.7.ppt	7	2	1	NA	NA	0	1
2017-11-05	2017-11-17	Coastal	Rorota	Rorota2	Salinity.7.ppt	7	C	1	NA	NA	0	1
2017-11-05	2017-11-17	Coastal	Rorota	Rorota2	Salinity.7.ppt	7	C	1	NA	NA	0	1
2017-11-05	2017-11-17	Coastal	Rorota	Rorota2	Salinity.7.ppt	7	C	1	NA	NA	0	1
2017-11-05	2017-11-17	Coastal	Rorota	Rorota2	Salinity.7.ppt	7	C	1	NA	NA	0	1
2017-11-05	2017-11-17	Coastal	Rorota	Rorota2	Salinity.7.ppt	7	C	1	NA	NA	0	1
2017-11-05	2017-11-17	Coastal	Rorota	Rorota2	Salinity.8.ppt	8	1	1	NA	NA	0	1
2017-11-05	2017-11-17	Coastal	Rorota	Rorota2	Salinity.8.ppt	8	1	1	NA	NA	0	1
2017-11-05	2017-11-17	Coastal	Rorota	Rorota2	Salinity.8.ppt	8	1	1	NA	NA	0	1
2017-11-05	2017-11-17	Coastal	Rorota	Rorota2	Salinity.8.ppt	8	1	1	NA	NA	0	1
2017-11-05	2017-11-17	Coastal	Rorota	Rorota2	Salinity.8.ppt	8	1	1	NA	NA	0	1
2017-11-05	2017-11-17	Coastal	Rorota	Rorota2	Salinity.8.ppt	8	2	1	NA	NA	0	1
2017-11-05	2017-11-17	Coastal	Rorota	Rorota2	Salinity.8.ppt	8	2	1	NA	NA	0	1
2017-11-05	2017-11-17	Coastal	Rorota	Rorota2	Salinity.8.ppt	8	2	1	NA	NA	0	1
2017-11-05	2017-11-17	Coastal	Rorota	Rorota2	Salinity.8.ppt	8	2	1	NA	NA	0	1
2017-11-05	2017-11-17	Coastal	Rorota	Rorota2	Salinity.8.ppt	8	2	1	NA	NA	0	1
2017-11-05	2017-11-17	Coastal	Rorota	Rorota2	Salinity.8.ppt	8	C	1	NA	NA	0	1
2017-11-05	2017-11-17	Coastal	Rorota	Rorota2	Salinity.8.ppt	8	C	1	NA	NA	0	1
2017-11-05	2017-11-17	Coastal	Rorota	Rorota2	Salinity.8.ppt	8	C	1	NA	NA	0	1
2017-11-05	2017-11-17	Coastal	Rorota	Rorota2	Salinity.8.ppt	8	C	1	NA	NA	0	1
2017-11-05	2017-11-17	Coastal	Rorota	Rorota2	Salinity.8.ppt	8	C	1	NA	NA	0	1
2017-11-05	2017-11-17	Coastal	Rorota	Rorota1	Control	0.034	1	1	39	31	1	NA
2017-11-05	2017-11-17	Coastal	Rorota	Rorota1	Control	0.034	1	1	44	31	1	NA
2017-11-05	2017-11-17	Coastal	Rorota	Rorota1	Control	0.034	1	1	64	32	1	NA
2017-11-05	2017-11-17	Coastal	Rorota	Rorota1	Control	0.034	1	1	55	32	1	NA
2017-11-05	2017-11-17	Coastal	Rorota	Rorota1	Control	0.034	1	1	80	33	1	NA
2017-11-05	2017-11-17	Coastal	Rorota	Rorota1	Control	0.034	2	1	49	30	1	NA
2017-11-05	2017-11-17	Coastal	Rorota	Rorota1	Control	0.034	2	1	72	32	1	NA
2017-11-05	2017-11-17	Coastal	Rorota	Rorota1	Control	0.034	2	1	70	33	1	NA
2017-11-05	2017-11-17	Coastal	Rorota	Rorota1	Control	0.034	2	1	83	34	1	NA
2017-11-05	2017-11-17	Coastal	Rorota	Rorota1	Control	0.034	2	1	115	35	1	NA
2017-11-05	2017-11-17	Coastal	Rorota	Rorota1	Control	0.034	C	1	42	30	1	NA
2017-11-05	2017-11-17	Coastal	Rorota	Rorota1	Control	0.034	C	1	59	32	1	NA
2017-11-05	2017-11-17	Coastal	Rorota	Rorota1	Control	0.034	C	1	72	33	1	NA
2017-11-05	2017-11-17	Coastal	Rorota	Rorota1	Control	0.034	C	1	79	33	1	NA
2017-11-05	2017-11-17	Coastal	Rorota	Rorota1	Control	0.034	C	1	90	34	1	NA
2017-11-05	2017-11-17	Coastal	Rorota	Rorota1	Salinity.1.ppt	1	1	1	47	30	1	NA
2017-11-05	2017-11-17	Coastal	Rorota	Rorota1	Salinity.1.ppt	1	1	1	73	31	1	NA
2017-11-05	2017-11-17	Coastal	Rorota	Rorota1	Salinity.1.ppt	1	1	1	76	32	1	NA
2017-11-05	2017-11-17	Coastal	Rorota	Rorota1	Salinity.1.ppt	1	1	1	79	33	1	NA
2017-11-05	2017-11-17	Coastal	Rorota	Rorota1	Salinity.1.ppt	1	1	1	79	33	1	NA
2017-11-05	2017-11-17	Coastal	Rorota	Rorota1	Salinity.1.ppt	1	2	1	63	32	1	NA
2017-11-05	2017-11-17	Coastal	Rorota	Rorota1	Salinity.1.ppt	1	2	1	51	32	1	NA
2017-11-05	2017-11-17	Coastal	Rorota	Rorota1	Salinity.1.ppt	1	2	1	54	32	1	NA
2017-11-05	2017-11-17	Coastal	Rorota	Rorota1	Salinity.1.ppt	1	2	1	46	32	1	NA
2017-11-05	2017-11-17	Coastal	Rorota	Rorota1	Salinity.1.ppt	1	2	1	75	33	1	NA
2017-11-05	2017-11-17	Coastal	Rorota	Rorota1	Salinity.1.ppt	1	C	1	33	29	1	NA
2017-11-05	2017-11-17	Coastal	Rorota	Rorota1	Salinity.1.ppt	1	C	1	75	32	1	NA
2017-11-05	2017-11-17	Coastal	Rorota	Rorota1	Salinity.1.ppt	1	C	1	81	32	1	NA
2017-11-05	2017-11-17	Coastal	Rorota	Rorota1	Salinity.1.ppt	1	C	1	80	33	1	NA
2017-11-05	2017-11-17	Coastal	Rorota	Rorota1	Salinity.1.ppt	1	C	1	108	35	1	NA
2017-11-05	2017-11-17	Coastal	Rorota	Rorota1	Salinity.4.ppt	4	1	1	70	32	1	NA
2017-11-05	2017-11-17	Coastal	Rorota	Rorota1	Salinity.4.ppt	4	1	1	62	32	1	NA
2017-11-05	2017-11-17	Coastal	Rorota	Rorota1	Salinity.4.ppt	4	1	1	89	32	1	NA
2017-11-05	2017-11-17	Coastal	Rorota	Rorota1	Salinity.4.ppt	4	1	1	81	33	1	NA
2017-11-05	2017-11-17	Coastal	Rorota	Rorota1	Salinity.4.ppt	4	1	1	NA	NA	0	1
2017-11-05	2017-11-17	Coastal	Rorota	Rorota1	Salinity.4.ppt	4	2	1	78	33	1	NA
2017-11-05	2017-11-17	Coastal	Rorota	Rorota1	Salinity.4.ppt	4	2	1	75	33	1	NA
2017-11-05	2017-11-17	Coastal	Rorota	Rorota1	Salinity.4.ppt	4	2	1	62	33	1	NA
2017-11-05	2017-11-17	Coastal	Rorota	Rorota1	Salinity.4.ppt	4	2	1	74	34	1	NA
2017-11-05	2017-11-17	Coastal	Rorota	Rorota1	Salinity.4.ppt	4	2	1	NA	NA	0	1
2017-11-05	2017-11-17	Coastal	Rorota	Rorota1	Salinity.4.ppt	4	C	1	62	31	1	NA
2017-11-05	2017-11-17	Coastal	Rorota	Rorota1	Salinity.4.ppt	4	C	1	65	32	1	NA
2017-11-05	2017-11-17	Coastal	Rorota	Rorota1	Salinity.4.ppt	4	C	1	78	34	1	NA
2017-11-05	2017-11-17	Coastal	Rorota	Rorota1	Salinity.4.ppt	4	C	1	NA	NA	0	1
2017-11-05	2017-11-17	Coastal	Rorota	Rorota1	Salinity.4.ppt	4	C	1	NA	NA	0	9
2017-11-05	2017-11-17	Coastal	Rorota	Rorota1	Salinity.6.ppt	6	1	1	244	38	1	NA
2017-11-05	2017-11-17	Coastal	Rorota	Rorota1	Salinity.6.ppt	6	1	1	NA	NA	0	1
2017-11-05	2017-11-17	Coastal	Rorota	Rorota1	Salinity.6.ppt	6	1	1	NA	NA	0	1
2017-11-05	2017-11-17	Coastal	Rorota	Rorota1	Salinity.6.ppt	6	1	1	NA	NA	0	1
2017-11-05	2017-11-17	Coastal	Rorota	Rorota1	Salinity.6.ppt	6	1	1	NA	NA	0	9
2017-11-05	2017-11-17	Coastal	Rorota	Rorota1	Salinity.6.ppt	6	2	1	89	34	1	NA
2017-11-05	2017-11-17	Coastal	Rorota	Rorota1	Salinity.6.ppt	6	2	1	258	38	1	NA
2017-11-05	2017-11-17	Coastal	Rorota	Rorota1	Salinity.6.ppt	6	2	1	NA	NA	0	1
2017-11-05	2017-11-17	Coastal	Rorota	Rorota1	Salinity.6.ppt	6	2	1	NA	NA	0	1
2017-11-05	2017-11-17	Coastal	Rorota	Rorota1	Salinity.6.ppt	6	2	1	NA	NA	0	9
2017-11-05	2017-11-17	Coastal	Rorota	Rorota1	Salinity.6.ppt	6	C	1	101	33	1	NA
2017-11-05	2017-11-17	Coastal	Rorota	Rorota1	Salinity.6.ppt	6	C	1	172	37	1	NA
2017-11-05	2017-11-17	Coastal	Rorota	Rorota1	Salinity.6.ppt	6	C	1	NA	NA	0	1
2017-11-05	2017-11-17	Coastal	Rorota	Rorota1	Salinity.6.ppt	6	C	1	NA	NA	0	1
2017-11-05	2017-11-17	Coastal	Rorota	Rorota1	Salinity.6.ppt	6	C	1	NA	NA	0	1
2017-11-05	2017-11-17	Coastal	Rorota	Rorota1	Salinity.7.ppt	7	1	1	NA	NA	0	1
2017-11-05	2017-11-17	Coastal	Rorota	Rorota1	Salinity.7.ppt	7	1	1	NA	NA	0	1
2017-11-05	2017-11-17	Coastal	Rorota	Rorota1	Salinity.7.ppt	7	1	1	NA	NA	0	1
2017-11-05	2017-11-17	Coastal	Rorota	Rorota1	Salinity.7.ppt	7	1	1	NA	NA	0	1
2017-11-05	2017-11-17	Coastal	Rorota	Rorota1	Salinity.7.ppt	7	1	1	NA	NA	0	1
2017-11-05	2017-11-17	Coastal	Rorota	Rorota1	Salinity.7.ppt	7	2	1	NA	NA	0	1
2017-11-05	2017-11-17	Coastal	Rorota	Rorota1	Salinity.7.ppt	7	2	1	NA	NA	0	1
2017-11-05	2017-11-17	Coastal	Rorota	Rorota1	Salinity.7.ppt	7	2	1	NA	NA	0	1
2017-11-05	2017-11-17	Coastal	Rorota	Rorota1	Salinity.7.ppt	7	2	1	NA	NA	0	1
2017-11-05	2017-11-17	Coastal	Rorota	Rorota1	Salinity.7.ppt	7	2	1	NA	NA	0	1
2017-11-05	2017-11-17	Coastal	Rorota	Rorota1	Salinity.7.ppt	7	C	1	NA	NA	0	1
2017-11-05	2017-11-17	Coastal	Rorota	Rorota1	Salinity.7.ppt	7	C	1	NA	NA	0	1
2017-11-05	2017-11-17	Coastal	Rorota	Rorota1	Salinity.7.ppt	7	C	1	NA	NA	0	1
2017-11-05	2017-11-17	Coastal	Rorota	Rorota1	Salinity.7.ppt	7	C	1	NA	NA	0	1
2017-11-05	2017-11-17	Coastal	Rorota	Rorota1	Salinity.7.ppt	7	C	1	NA	NA	0	1
2017-11-05	2017-11-17	Coastal	Rorota	Rorota1	Salinity.8.ppt	8	1	1	NA	NA	0	1
2017-11-05	2017-11-17	Coastal	Rorota	Rorota1	Salinity.8.ppt	8	1	1	NA	NA	0	1
2017-11-05	2017-11-17	Coastal	Rorota	Rorota1	Salinity.8.ppt	8	1	1	NA	NA	0	1
2017-11-05	2017-11-17	Coastal	Rorota	Rorota1	Salinity.8.ppt	8	1	1	NA	NA	0	1
2017-11-05	2017-11-17	Coastal	Rorota	Rorota1	Salinity.8.ppt	8	1	1	NA	NA	0	1
2017-11-05	2017-11-17	Coastal	Rorota	Rorota1	Salinity.8.ppt	8	2	1	NA	NA	0	1
2017-11-05	2017-11-17	Coastal	Rorota	Rorota1	Salinity.8.ppt	8	2	1	NA	NA	0	1
2017-11-05	2017-11-17	Coastal	Rorota	Rorota1	Salinity.8.ppt	8	2	1	NA	NA	0	1
2017-11-05	2017-11-17	Coastal	Rorota	Rorota1	Salinity.8.ppt	8	2	1	NA	NA	0	1
2017-11-05	2017-11-17	Coastal	Rorota	Rorota1	Salinity.8.ppt	8	2	1	NA	NA	0	1
2017-11-05	2017-11-17	Coastal	Rorota	Rorota1	Salinity.8.ppt	8	C	1	NA	NA	0	1
2017-11-05	2017-11-17	Coastal	Rorota	Rorota1	Salinity.8.ppt	8	C	1	NA	NA	0	1
2017-11-05	2017-11-17	Coastal	Rorota	Rorota1	Salinity.8.ppt	8	C	1	NA	NA	0	1
2017-11-05	2017-11-17	Coastal	Rorota	Rorota1	Salinity.8.ppt	8	C	1	NA	NA	0	1
2017-11-05	2017-11-17	Coastal	Rorota	Rorota1	Salinity.8.ppt	8	C	1	NA	NA	0	1
2017-10-21	2017-10-31	Rainforest	Regina-Wash	Regina-Wash	Control	0.034	1	50	49	30	1	NA
2017-10-21	2017-10-31	Rainforest	Regina-Wash	Regina-Wash	Control	0.034	1	50	71	32	1	NA
2017-10-21	2017-10-31	Rainforest	Regina-Wash	Regina-Wash	Control	0.034	1	50	61	32	1	NA
2017-10-21	2017-10-31	Rainforest	Regina-Wash	Regina-Wash	Control	0.034	1	50	60	32	1	NA
2017-10-21	2017-10-31	Rainforest	Regina-Wash	Regina-Wash	Control	0.034	1	50	64	32	1	NA
2017-10-21	2017-10-31	Rainforest	Regina-Wash	Regina-Wash	Control	0.034	2	50	31	29	1	NA
2017-10-21	2017-10-31	Rainforest	Regina-Wash	Regina-Wash	Control	0.034	2	50	59	32	1	NA
2017-10-21	2017-10-31	Rainforest	Regina-Wash	Regina-Wash	Control	0.034	2	50	61	32	1	NA
2017-10-21	2017-10-31	Rainforest	Regina-Wash	Regina-Wash	Control	0.034	2	50	86	33	1	NA
2017-10-21	2017-10-31	Rainforest	Regina-Wash	Regina-Wash	Control	0.034	2	50	87	33	1	NA
2017-10-21	2017-10-31	Rainforest	Regina-Wash	Regina-Wash	Control	0.034	C	50	38	29	1	NA
2017-10-21	2017-10-31	Rainforest	Regina-Wash	Regina-Wash	Control	0.034	C	50	54	31	1	NA
2017-10-21	2017-10-31	Rainforest	Regina-Wash	Regina-Wash	Control	0.034	C	50	43	31	1	NA
2017-10-21	2017-10-31	Rainforest	Regina-Wash	Regina-Wash	Control	0.034	C	50	64	32	1	NA
2017-10-21	2017-10-31	Rainforest	Regina-Wash	Regina-Wash	Control	0.034	C	50	85	34	1	NA
2017-10-21	2017-10-31	Rainforest	Regina-Wash	Regina-Wash	Salinity.1.ppt	1	1	50	31	29	1	NA
2017-10-21	2017-10-31	Rainforest	Regina-Wash	Regina-Wash	Salinity.1.ppt	1	1	50	43	31	1	NA
2017-10-21	2017-10-31	Rainforest	Regina-Wash	Regina-Wash	Salinity.1.ppt	1	1	50	53	32	1	NA
2017-10-21	2017-10-31	Rainforest	Regina-Wash	Regina-Wash	Salinity.1.ppt	1	1	50	65	34	1	NA
2017-10-21	2017-10-31	Rainforest	Regina-Wash	Regina-Wash	Salinity.1.ppt	1	1	50	132	35	1	NA
2017-10-21	2017-10-31	Rainforest	Regina-Wash	Regina-Wash	Salinity.1.ppt	1	2	50	44	31	1	NA
2017-10-21	2017-10-31	Rainforest	Regina-Wash	Regina-Wash	Salinity.1.ppt	1	2	50	66	31	1	NA
2017-10-21	2017-10-31	Rainforest	Regina-Wash	Regina-Wash	Salinity.1.ppt	1	2	50	53	31	1	NA
2017-10-21	2017-10-31	Rainforest	Regina-Wash	Regina-Wash	Salinity.1.ppt	1	2	50	55	32	1	NA
2017-10-21	2017-10-31	Rainforest	Regina-Wash	Regina-Wash	Salinity.1.ppt	1	2	50	54	32	1	NA
2017-10-21	2017-10-31	Rainforest	Regina-Wash	Regina-Wash	Salinity.1.ppt	1	C	50	30	29	1	NA
2017-10-21	2017-10-31	Rainforest	Regina-Wash	Regina-Wash	Salinity.1.ppt	1	C	50	49	32	1	NA
2017-10-21	2017-10-31	Rainforest	Regina-Wash	Regina-Wash	Salinity.1.ppt	1	C	50	44	32	1	NA
2017-10-21	2017-10-31	Rainforest	Regina-Wash	Regina-Wash	Salinity.1.ppt	1	C	50	62	33	1	NA
2017-10-21	2017-10-31	Rainforest	Regina-Wash	Regina-Wash	Salinity.1.ppt	1	C	50	74	34	1	NA
2017-10-21	2017-10-31	Rainforest	Regina-Wash	Regina-Wash	Salinity.4.ppt	4	1	50	26	28	1	NA
2017-10-21	2017-10-31	Rainforest	Regina-Wash	Regina-Wash	Salinity.4.ppt	4	1	50	27	29	1	NA
2017-10-21	2017-10-31	Rainforest	Regina-Wash	Regina-Wash	Salinity.4.ppt	4	1	50	40	31	1	NA
2017-10-21	2017-10-31	Rainforest	Regina-Wash	Regina-Wash	Salinity.4.ppt	4	1	50	82	32	1	NA
2017-10-21	2017-10-31	Rainforest	Regina-Wash	Regina-Wash	Salinity.4.ppt	4	1	50	99	35	1	NA
2017-10-21	2017-10-31	Rainforest	Regina-Wash	Regina-Wash	Salinity.4.ppt	4	2	50	51	31	1	NA
2017-10-21	2017-10-31	Rainforest	Regina-Wash	Regina-Wash	Salinity.4.ppt	4	2	50	42	31	1	NA
2017-10-21	2017-10-31	Rainforest	Regina-Wash	Regina-Wash	Salinity.4.ppt	4	2	50	54	32	1	NA
2017-10-21	2017-10-31	Rainforest	Regina-Wash	Regina-Wash	Salinity.4.ppt	4	2	50	49	32	1	NA
2017-10-21	2017-10-31	Rainforest	Regina-Wash	Regina-Wash	Salinity.4.ppt	4	2	50	64	33	1	NA
2017-10-21	2017-10-31	Rainforest	Regina-Wash	Regina-Wash	Salinity.4.ppt	4	C	50	35	29	1	NA
2017-10-21	2017-10-31	Rainforest	Regina-Wash	Regina-Wash	Salinity.4.ppt	4	C	50	41	30	1	NA
2017-10-21	2017-10-31	Rainforest	Regina-Wash	Regina-Wash	Salinity.4.ppt	4	C	50	51	32	1	NA
2017-10-21	2017-10-31	Rainforest	Regina-Wash	Regina-Wash	Salinity.4.ppt	4	C	50	54	32	1	NA
2017-10-21	2017-10-31	Rainforest	Regina-Wash	Regina-Wash	Salinity.4.ppt	4	C	50	79	34	1	NA
2017-10-21	2017-10-31	Rainforest	Regina-Wash	Regina-Wash	Salinity.8.ppt	8	1	50	NA	NA	0	1
2017-10-21	2017-10-31	Rainforest	Regina-Wash	Regina-Wash	Salinity.8.ppt	8	1	50	NA	NA	0	1
2017-10-21	2017-10-31	Rainforest	Regina-Wash	Regina-Wash	Salinity.8.ppt	8	1	50	NA	NA	0	1
2017-10-21	2017-10-31	Rainforest	Regina-Wash	Regina-Wash	Salinity.8.ppt	8	1	50	NA	NA	0	1
2017-10-21	2017-10-31	Rainforest	Regina-Wash	Regina-Wash	Salinity.8.ppt	8	1	50	NA	NA	0	1
2017-10-21	2017-10-31	Rainforest	Regina-Wash	Regina-Wash	Salinity.8.ppt	8	2	50	NA	NA	0	1
2017-10-21	2017-10-31	Rainforest	Regina-Wash	Regina-Wash	Salinity.8.ppt	8	2	50	NA	NA	0	1
2017-10-21	2017-10-31	Rainforest	Regina-Wash	Regina-Wash	Salinity.8.ppt	8	2	50	NA	NA	0	1
2017-10-21	2017-10-31	Rainforest	Regina-Wash	Regina-Wash	Salinity.8.ppt	8	2	50	NA	NA	0	1
2017-10-21	2017-10-31	Rainforest	Regina-Wash	Regina-Wash	Salinity.8.ppt	8	2	50	NA	NA	0	1
2017-10-21	2017-10-31	Rainforest	Regina-Wash	Regina-Wash	Salinity.8.ppt	8	C	50	NA	NA	0	1
2017-10-21	2017-10-31	Rainforest	Regina-Wash	Regina-Wash	Salinity.8.ppt	8	C	50	NA	NA	0	1
2017-10-21	2017-10-31	Rainforest	Regina-Wash	Regina-Wash	Salinity.8.ppt	8	C	50	NA	NA	0	1
2017-10-21	2017-10-31	Rainforest	Regina-Wash	Regina-Wash	Salinity.8.ppt	8	C	50	NA	NA	0	1
2017-10-21	2017-10-31	Rainforest	Regina-Wash	Regina-Wash	Salinity.8.ppt	8	C	50	NA	NA	0	1
2017-11-08	2017-11-18	Rainforest	Regina-Marsh	Regina.Marsh	Control	0.034	1	51	82	32	1	NA
2017-11-08	2017-11-18	Rainforest	Regina-Marsh	Regina.Marsh	Control	0.034	1	51	75	32	1	NA
2017-11-08	2017-11-18	Rainforest	Regina-Marsh	Regina.Marsh	Control	0.034	1	51	106	32	1	NA
2017-11-08	2017-11-18	Rainforest	Regina-Marsh	Regina.Marsh	Control	0.034	1	51	73	32	1	NA
2017-11-08	2017-11-18	Rainforest	Regina-Marsh	Regina.Marsh	Control	0.034	1	51	91	33	1	NA
2017-11-08	2017-11-18	Rainforest	Regina-Marsh	Regina.Marsh	Control	0.034	2	51	63	31	1	NA
2017-11-08	2017-11-18	Rainforest	Regina-Marsh	Regina.Marsh	Control	0.034	2	51	90	32	1	NA
2017-11-08	2017-11-18	Rainforest	Regina-Marsh	Regina.Marsh	Control	0.034	2	51	72	32	1	NA
2017-11-08	2017-11-18	Rainforest	Regina-Marsh	Regina.Marsh	Control	0.034	2	51	103	33	1	NA
2017-11-08	2017-11-18	Rainforest	Regina-Marsh	Regina.Marsh	Control	0.034	2	51	114	33	1	NA
2017-11-08	2017-11-18	Rainforest	Regina-Marsh	Regina.Marsh	Control	0.034	C	51	67	31	1	NA
2017-11-08	2017-11-18	Rainforest	Regina-Marsh	Regina.Marsh	Control	0.034	C	51	66	32	1	NA
2017-11-08	2017-11-18	Rainforest	Regina-Marsh	Regina.Marsh	Control	0.034	C	51	80	32	1	NA
2017-11-08	2017-11-18	Rainforest	Regina-Marsh	Regina.Marsh	Control	0.034	C	51	80	32	1	NA
2017-11-08	2017-11-18	Rainforest	Regina-Marsh	Regina.Marsh	Control	0.034	C	51	86	33	1	NA
2017-11-08	2017-11-18	Rainforest	Regina-Marsh	Regina.Marsh	Salinity.1.ppt	1	1	51	63	31	1	NA
2017-11-08	2017-11-18	Rainforest	Regina-Marsh	Regina.Marsh	Salinity.1.ppt	1	1	51	72	32	1	NA
2017-11-08	2017-11-18	Rainforest	Regina-Marsh	Regina.Marsh	Salinity.1.ppt	1	1	51	61	32	1	NA
2017-11-08	2017-11-18	Rainforest	Regina-Marsh	Regina.Marsh	Salinity.1.ppt	1	1	51	74	32	1	NA
2017-11-08	2017-11-18	Rainforest	Regina-Marsh	Regina.Marsh	Salinity.1.ppt	1	1	51	94	33	1	NA
2017-11-08	2017-11-18	Rainforest	Regina-Marsh	Regina.Marsh	Salinity.1.ppt	1	2	51	78	32	1	NA
2017-11-08	2017-11-18	Rainforest	Regina-Marsh	Regina.Marsh	Salinity.1.ppt	1	2	51	76	32	1	NA
2017-11-08	2017-11-18	Rainforest	Regina-Marsh	Regina.Marsh	Salinity.1.ppt	1	2	51	109	32	1	NA
2017-11-08	2017-11-18	Rainforest	Regina-Marsh	Regina.Marsh	Salinity.1.ppt	1	2	51	67	32	1	NA
2017-11-08	2017-11-18	Rainforest	Regina-Marsh	Regina.Marsh	Salinity.1.ppt	1	2	51	90	33	1	NA
2017-11-08	2017-11-18	Rainforest	Regina-Marsh	Regina.Marsh	Salinity.1.ppt	1	C	51	72	32	1	NA
2017-11-08	2017-11-18	Rainforest	Regina-Marsh	Regina.Marsh	Salinity.1.ppt	1	C	51	77	32	1	NA
2017-11-08	2017-11-18	Rainforest	Regina-Marsh	Regina.Marsh	Salinity.1.ppt	1	C	51	75	32	1	NA
2017-11-08	2017-11-18	Rainforest	Regina-Marsh	Regina.Marsh	Salinity.1.ppt	1	C	51	84	33	1	NA
2017-11-08	2017-11-18	Rainforest	Regina-Marsh	Regina.Marsh	Salinity.1.ppt	1	C	51	110	33	1	NA
2017-11-08	2017-11-18	Rainforest	Regina-Marsh	Regina.Marsh	Salinity.4.ppt	4	1	51	85	32	1	NA
2017-11-08	2017-11-18	Rainforest	Regina-Marsh	Regina.Marsh	Salinity.4.ppt	4	1	51	77	32	1	NA
2017-11-08	2017-11-18	Rainforest	Regina-Marsh	Regina.Marsh	Salinity.4.ppt	4	1	51	66	32	1	NA
2017-11-08	2017-11-18	Rainforest	Regina-Marsh	Regina.Marsh	Salinity.4.ppt	4	1	51	89	32	1	NA
2017-11-08	2017-11-18	Rainforest	Regina-Marsh	Regina.Marsh	Salinity.4.ppt	4	1	51	122	33	1	NA
2017-11-08	2017-11-18	Rainforest	Regina-Marsh	Regina.Marsh	Salinity.4.ppt	4	2	51	83	32	1	NA
2017-11-08	2017-11-18	Rainforest	Regina-Marsh	Regina.Marsh	Salinity.4.ppt	4	2	51	93	32	1	NA
2017-11-08	2017-11-18	Rainforest	Regina-Marsh	Regina.Marsh	Salinity.4.ppt	4	2	51	103	33	1	NA
2017-11-08	2017-11-18	Rainforest	Regina-Marsh	Regina.Marsh	Salinity.4.ppt	4	2	51	105	33	1	NA
2017-11-08	2017-11-18	Rainforest	Regina-Marsh	Regina.Marsh	Salinity.4.ppt	4	2	51	81	33	1	NA
2017-11-08	2017-11-18	Rainforest	Regina-Marsh	Regina.Marsh	Salinity.4.ppt	4	C	51	88	32	1	NA
2017-11-08	2017-11-18	Rainforest	Regina-Marsh	Regina.Marsh	Salinity.4.ppt	4	C	51	107	33	1	NA
2017-11-08	2017-11-18	Rainforest	Regina-Marsh	Regina.Marsh	Salinity.4.ppt	4	C	51	82	33	1	NA
2017-11-08	2017-11-18	Rainforest	Regina-Marsh	Regina.Marsh	Salinity.4.ppt	4	C	51	93	33	1	NA
2017-11-08	2017-11-18	Rainforest	Regina-Marsh	Regina.Marsh	Salinity.4.ppt	4	C	51	96	33	1	NA
2017-11-08	2017-11-18	Rainforest	Regina-Marsh	Regina.Marsh	Salinity.6.ppt	6	1	51	163	35	1	NA
2017-11-08	2017-11-18	Rainforest	Regina-Marsh	Regina.Marsh	Salinity.6.ppt	6	1	51	215	35	1	NA
2017-11-08	2017-11-18	Rainforest	Regina-Marsh	Regina.Marsh	Salinity.6.ppt	6	1	51	NA	NA	0	1
2017-11-08	2017-11-18	Rainforest	Regina-Marsh	Regina.Marsh	Salinity.6.ppt	6	1	51	NA	NA	0	1
2017-11-08	2017-11-18	Rainforest	Regina-Marsh	Regina.Marsh	Salinity.6.ppt	6	1	51	NA	NA	0	1
2017-11-08	2017-11-18	Rainforest	Regina-Marsh	Regina.Marsh	Salinity.6.ppt	6	2	51	110	33	1	NA
2017-11-08	2017-11-18	Rainforest	Regina-Marsh	Regina.Marsh	Salinity.6.ppt	6	2	51	89	33	1	NA
2017-11-08	2017-11-18	Rainforest	Regina-Marsh	Regina.Marsh	Salinity.6.ppt	6	2	51	75	33	1	NA
2017-11-08	2017-11-18	Rainforest	Regina-Marsh	Regina.Marsh	Salinity.6.ppt	6	2	51	132	34	1	NA
2017-11-08	2017-11-18	Rainforest	Regina-Marsh	Regina.Marsh	Salinity.6.ppt	6	2	51	NA	NA	0	1
2017-11-08	2017-11-18	Rainforest	Regina-Marsh	Regina.Marsh	Salinity.6.ppt	6	C	51	175	34	1	NA
2017-11-08	2017-11-18	Rainforest	Regina-Marsh	Regina.Marsh	Salinity.6.ppt	6	C	51	129	35	1	NA
2017-11-08	2017-11-18	Rainforest	Regina-Marsh	Regina.Marsh	Salinity.6.ppt	6	C	51	NA	NA	0	1
2017-11-08	2017-11-18	Rainforest	Regina-Marsh	Regina.Marsh	Salinity.6.ppt	6	C	51	NA	NA	0	1
2017-11-08	2017-11-18	Rainforest	Regina-Marsh	Regina.Marsh	Salinity.6.ppt	6	C	51	NA	NA	0	NA
2017-11-08	2017-11-18	Rainforest	Regina-Marsh	Regina.Marsh	Salinity.7.ppt	7	1	51	NA	NA	0	1
2017-11-08	2017-11-18	Rainforest	Regina-Marsh	Regina.Marsh	Salinity.7.ppt	7	1	51	NA	NA	0	1
2017-11-08	2017-11-18	Rainforest	Regina-Marsh	Regina.Marsh	Salinity.7.ppt	7	1	51	NA	NA	0	1
2017-11-08	2017-11-18	Rainforest	Regina-Marsh	Regina.Marsh	Salinity.7.ppt	7	1	51	NA	NA	0	1
2017-11-08	2017-11-18	Rainforest	Regina-Marsh	Regina.Marsh	Salinity.7.ppt	7	1	51	NA	NA	0	1
2017-11-08	2017-11-18	Rainforest	Regina-Marsh	Regina.Marsh	Salinity.7.ppt	7	2	51	NA	NA	0	1
2017-11-08	2017-11-18	Rainforest	Regina-Marsh	Regina.Marsh	Salinity.7.ppt	7	2	51	NA	NA	0	1
2017-11-08	2017-11-18	Rainforest	Regina-Marsh	Regina.Marsh	Salinity.7.ppt	7	2	51	NA	NA	0	1
2017-11-08	2017-11-18	Rainforest	Regina-Marsh	Regina.Marsh	Salinity.7.ppt	7	2	51	NA	NA	0	1
2017-11-08	2017-11-18	Rainforest	Regina-Marsh	Regina.Marsh	Salinity.7.ppt	7	2	51	NA	NA	0	1
2017-11-08	2017-11-18	Rainforest	Regina-Marsh	Regina.Marsh	Salinity.7.ppt	7	C	51	NA	NA	0	1
2017-11-08	2017-11-18	Rainforest	Regina-Marsh	Regina.Marsh	Salinity.7.ppt	7	C	51	NA	NA	0	1
2017-11-08	2017-11-18	Rainforest	Regina-Marsh	Regina.Marsh	Salinity.7.ppt	7	C	51	NA	NA	0	1
2017-11-08	2017-11-18	Rainforest	Regina-Marsh	Regina.Marsh	Salinity.7.ppt	7	C	51	NA	NA	0	1
2017-11-08	2017-11-18	Rainforest	Regina-Marsh	Regina.Marsh	Salinity.7.ppt	7	C	51	NA	NA	0	1
2017-11-08	2017-11-18	Rainforest	Regina-Marsh	Regina.Marsh	Salinity.8.ppt	8	1	51	NA	NA	0	1
2017-11-08	2017-11-18	Rainforest	Regina-Marsh	Regina.Marsh	Salinity.8.ppt	8	1	51	NA	NA	0	1
2017-11-08	2017-11-18	Rainforest	Regina-Marsh	Regina.Marsh	Salinity.8.ppt	8	1	51	NA	NA	0	1
2017-11-08	2017-11-18	Rainforest	Regina-Marsh	Regina.Marsh	Salinity.8.ppt	8	1	51	NA	NA	0	1
2017-11-08	2017-11-18	Rainforest	Regina-Marsh	Regina.Marsh	Salinity.8.ppt	8	1	51	NA	NA	0	1
2017-11-08	2017-11-18	Rainforest	Regina-Marsh	Regina.Marsh	Salinity.8.ppt	8	2	51	NA	NA	0	1
2017-11-08	2017-11-18	Rainforest	Regina-Marsh	Regina.Marsh	Salinity.8.ppt	8	2	51	NA	NA	0	1
2017-11-08	2017-11-18	Rainforest	Regina-Marsh	Regina.Marsh	Salinity.8.ppt	8	2	51	NA	NA	0	1
2017-11-08	2017-11-18	Rainforest	Regina-Marsh	Regina.Marsh	Salinity.8.ppt	8	2	51	NA	NA	0	1
2017-11-08	2017-11-18	Rainforest	Regina-Marsh	Regina.Marsh	Salinity.8.ppt	8	2	51	NA	NA	0	1
2017-11-08	2017-11-18	Rainforest	Regina-Marsh	Regina.Marsh	Salinity.8.ppt	8	C	51	NA	NA	0	1
2017-11-08	2017-11-18	Rainforest	Regina-Marsh	Regina.Marsh	Salinity.8.ppt	8	C	51	NA	NA	0	1
2017-11-08	2017-11-18	Rainforest	Regina-Marsh	Regina.Marsh	Salinity.8.ppt	8	C	51	NA	NA	0	1
2017-11-08	2017-11-18	Rainforest	Regina-Marsh	Regina.Marsh	Salinity.8.ppt	8	C	51	NA	NA	0	1
2017-11-08	2017-11-18	Rainforest	Regina-Marsh	Regina.Marsh	Salinity.8.ppt	8	C	51	NA	NA	0	1
2017-10-22	2017-11-01	Coastal	Montjoly	Montjoly	Control	0.034	1	0	37	29	1	NA
2017-10-22	2017-11-01	Coastal	Montjoly	Montjoly	Control	0.034	1	0	42	32	1	NA
2017-10-22	2017-11-01	Coastal	Montjoly	Montjoly	Control	0.034	1	0	45	32	1	NA
2017-10-22	2017-11-01	Coastal	Montjoly	Montjoly	Control	0.034	1	0	37	32	1	NA
2017-10-22	2017-11-01	Coastal	Montjoly	Montjoly	Control	0.034	1	0	46	32	1	NA
2017-10-22	2017-11-01	Coastal	Montjoly	Montjoly	Control	0.034	2	0	37	29	1	NA
2017-10-22	2017-11-01	Coastal	Montjoly	Montjoly	Control	0.034	2	0	34	30	1	NA
2017-10-22	2017-11-01	Coastal	Montjoly	Montjoly	Control	0.034	2	0	49	31	1	NA
2017-10-22	2017-11-01	Coastal	Montjoly	Montjoly	Control	0.034	2	0	50	32	1	NA
2017-10-22	2017-11-01	Coastal	Montjoly	Montjoly	Control	0.034	2	0	39	32	1	NA
2017-10-22	2017-11-01	Coastal	Montjoly	Montjoly	Control	0.034	C	0	28	29	1	NA
2017-10-22	2017-11-01	Coastal	Montjoly	Montjoly	Control	0.034	C	0	33	30	1	NA
2017-10-22	2017-11-01	Coastal	Montjoly	Montjoly	Control	0.034	C	0	44	31	1	NA
2017-10-22	2017-11-01	Coastal	Montjoly	Montjoly	Control	0.034	C	0	44	32	1	NA
2017-10-22	2017-11-01	Coastal	Montjoly	Montjoly	Control	0.034	C	0	58	34	1	NA
2017-10-22	2017-11-01	Coastal	Montjoly	Montjoly	Salinity.1.ppt	1	1	0	38	30	1	NA
2017-10-22	2017-11-01	Coastal	Montjoly	Montjoly	Salinity.1.ppt	1	1	0	39	31	1	NA
2017-10-22	2017-11-01	Coastal	Montjoly	Montjoly	Salinity.1.ppt	1	1	0	44	32	1	NA
2017-10-22	2017-11-01	Coastal	Montjoly	Montjoly	Salinity.1.ppt	1	1	0	46	32	1	NA
2017-10-22	2017-11-01	Coastal	Montjoly	Montjoly	Salinity.1.ppt	1	1	0	56	32	1	NA
2017-10-22	2017-11-01	Coastal	Montjoly	Montjoly	Salinity.1.ppt	1	2	0	47	32	1	NA
2017-10-22	2017-11-01	Coastal	Montjoly	Montjoly	Salinity.1.ppt	1	2	0	29	32	1	NA
2017-10-22	2017-11-01	Coastal	Montjoly	Montjoly	Salinity.1.ppt	1	2	0	38	32	1	NA
2017-10-22	2017-11-01	Coastal	Montjoly	Montjoly	Salinity.1.ppt	1	2	0	41	32	1	NA
2017-10-22	2017-11-01	Coastal	Montjoly	Montjoly	Salinity.1.ppt	1	2	0	34	32	1	NA
2017-10-22	2017-11-01	Coastal	Montjoly	Montjoly	Salinity.1.ppt	1	C	0	24	28	1	NA
2017-10-22	2017-11-01	Coastal	Montjoly	Montjoly	Salinity.1.ppt	1	C	0	39	31	1	NA
2017-10-22	2017-11-01	Coastal	Montjoly	Montjoly	Salinity.1.ppt	1	C	0	43	31	1	NA
2017-10-22	2017-11-01	Coastal	Montjoly	Montjoly	Salinity.1.ppt	1	C	0	45	31	1	NA
2017-10-22	2017-11-01	Coastal	Montjoly	Montjoly	Salinity.1.ppt	1	C	0	55	32	1	NA
2017-10-22	2017-11-01	Coastal	Montjoly	Montjoly	Salinity.4.ppt	4	1	0	25	28	1	NA
2017-10-22	2017-11-01	Coastal	Montjoly	Montjoly	Salinity.4.ppt	4	1	0	46	32	1	NA
2017-10-22	2017-11-01	Coastal	Montjoly	Montjoly	Salinity.4.ppt	4	1	0	54	32	1	NA
2017-10-22	2017-11-01	Coastal	Montjoly	Montjoly	Salinity.4.ppt	4	1	0	43	32	1	NA
2017-10-22	2017-11-01	Coastal	Montjoly	Montjoly	Salinity.4.ppt	4	1	0	55	32	1	NA
2017-10-22	2017-11-01	Coastal	Montjoly	Montjoly	Salinity.4.ppt	4	2	0	38	29	1	NA
2017-10-22	2017-11-01	Coastal	Montjoly	Montjoly	Salinity.4.ppt	4	2	0	39	30	1	NA
2017-10-22	2017-11-01	Coastal	Montjoly	Montjoly	Salinity.4.ppt	4	2	0	41	31	1	NA
2017-10-22	2017-11-01	Coastal	Montjoly	Montjoly	Salinity.4.ppt	4	2	0	39	31	1	NA
2017-10-22	2017-11-01	Coastal	Montjoly	Montjoly	Salinity.4.ppt	4	2	0	57	32	1	NA
2017-10-22	2017-11-01	Coastal	Montjoly	Montjoly	Salinity.4.ppt	4	C	0	32	28	1	NA
2017-10-22	2017-11-01	Coastal	Montjoly	Montjoly	Salinity.4.ppt	4	C	0	40	31	1	NA
2017-10-22	2017-11-01	Coastal	Montjoly	Montjoly	Salinity.4.ppt	4	C	0	44	31	1	NA
2017-10-22	2017-11-01	Coastal	Montjoly	Montjoly	Salinity.4.ppt	4	C	0	69	33	1	NA
2017-10-22	2017-11-01	Coastal	Montjoly	Montjoly	Salinity.4.ppt	4	C	0	67	34	1	NA
2017-10-22	2017-11-01	Coastal	Montjoly	Montjoly	Salinity.5.ppt	5	1	0	29	30	1	NA
2017-10-22	2017-11-01	Coastal	Montjoly	Montjoly	Salinity.5.ppt	5	1	0	25	30	1	NA
2017-10-22	2017-11-01	Coastal	Montjoly	Montjoly	Salinity.5.ppt	5	1	0	43	31	1	NA
2017-10-22	2017-11-01	Coastal	Montjoly	Montjoly	Salinity.5.ppt	5	1	0	28	31	1	NA
2017-10-22	2017-11-01	Coastal	Montjoly	Montjoly	Salinity.5.ppt	5	1	0	57	32	1	NA
2017-10-22	2017-11-01	Coastal	Montjoly	Montjoly	Salinity.5.ppt	5	2	0	19	28	1	NA
2017-10-22	2017-11-01	Coastal	Montjoly	Montjoly	Salinity.5.ppt	5	2	0	19	28	1	NA
2017-10-22	2017-11-01	Coastal	Montjoly	Montjoly	Salinity.5.ppt	5	2	0	30	31	1	NA
2017-10-22	2017-11-01	Coastal	Montjoly	Montjoly	Salinity.5.ppt	5	2	0	30	31	1	NA
2017-10-22	2017-11-01	Coastal	Montjoly	Montjoly	Salinity.5.ppt	5	2	0	79	34	1	NA
2017-10-22	2017-11-01	Coastal	Montjoly	Montjoly	Salinity.5.ppt	5	C	0	24	29	1	NA
2017-10-22	2017-11-01	Coastal	Montjoly	Montjoly	Salinity.5.ppt	5	C	0	37	31	1	NA
2017-10-22	2017-11-01	Coastal	Montjoly	Montjoly	Salinity.5.ppt	5	C	0	42	32	1	NA
2017-10-22	2017-11-01	Coastal	Montjoly	Montjoly	Salinity.5.ppt	5	C	0	82	34	1	NA
2017-10-22	2017-11-01	Coastal	Montjoly	Montjoly	Salinity.5.ppt	5	C	0	70	34	1	NA
2017-10-22	2017-11-01	Coastal	Montjoly	Montjoly	Salinity.6.ppt	6	1	0	29	28	1	NA
2017-10-22	2017-11-01	Coastal	Montjoly	Montjoly	Salinity.6.ppt	6	1	0	22	29	1	NA
2017-10-22	2017-11-01	Coastal	Montjoly	Montjoly	Salinity.6.ppt	6	1	0	36	31	1	NA
2017-10-22	2017-11-01	Coastal	Montjoly	Montjoly	Salinity.6.ppt	6	1	0	65	32	1	NA
2017-10-22	2017-11-01	Coastal	Montjoly	Montjoly	Salinity.6.ppt	6	1	0	52	32	1	NA
2017-10-22	2017-11-01	Coastal	Montjoly	Montjoly	Salinity.6.ppt	6	2	0	14	26	1	NA
2017-10-22	2017-11-01	Coastal	Montjoly	Montjoly	Salinity.6.ppt	6	2	0	31	29	1	NA
2017-10-22	2017-11-01	Coastal	Montjoly	Montjoly	Salinity.6.ppt	6	2	0	44	30	1	NA
2017-10-22	2017-11-01	Coastal	Montjoly	Montjoly	Salinity.6.ppt	6	2	0	43	32	1	NA
2017-10-22	2017-11-01	Coastal	Montjoly	Montjoly	Salinity.6.ppt	6	2	0	44	33	1	NA
2017-10-22	2017-11-01	Coastal	Montjoly	Montjoly	Salinity.6.ppt	6	C	0	15	28	1	NA
2017-10-22	2017-11-01	Coastal	Montjoly	Montjoly	Salinity.6.ppt	6	C	0	49	32	1	NA
2017-10-22	2017-11-01	Coastal	Montjoly	Montjoly	Salinity.6.ppt	6	C	0	59	32	1	NA
2017-10-22	2017-11-01	Coastal	Montjoly	Montjoly	Salinity.6.ppt	6	C	0	38	32	1	NA
2017-10-22	2017-11-01	Coastal	Montjoly	Montjoly	Salinity.6.ppt	6	C	0	34	32	1	NA
2017-10-22	2017-11-01	Coastal	Montjoly	Montjoly	Salinity.7.ppt	7	1	0	13	26	1	NA
2017-10-22	2017-11-01	Coastal	Montjoly	Montjoly	Salinity.7.ppt	7	1	0	19	27	1	NA
2017-10-22	2017-11-01	Coastal	Montjoly	Montjoly	Salinity.7.ppt	7	1	0	43	29	1	NA
2017-10-22	2017-11-01	Coastal	Montjoly	Montjoly	Salinity.7.ppt	7	1	0	NA	NA	0	4
2017-10-22	2017-11-01	Coastal	Montjoly	Montjoly	Salinity.7.ppt	7	1	0	NA	NA	0	NA
2017-10-22	2017-11-01	Coastal	Montjoly	Montjoly	Salinity.7.ppt	7	2	0	6	26	1	NA
2017-10-22	2017-11-01	Coastal	Montjoly	Montjoly	Salinity.7.ppt	7	2	0	20	27	1	NA
2017-10-22	2017-11-01	Coastal	Montjoly	Montjoly	Salinity.7.ppt	7	2	0	13	27	1	NA
2017-10-22	2017-11-01	Coastal	Montjoly	Montjoly	Salinity.7.ppt	7	2	0	78	33	1	NA
2017-10-22	2017-11-01	Coastal	Montjoly	Montjoly	Salinity.7.ppt	7	2	0	NA	NA	0	NA
2017-10-22	2017-11-01	Coastal	Montjoly	Montjoly	Salinity.7.ppt	7	C	0	NA	NA	0	5
2017-10-22	2017-11-01	Coastal	Montjoly	Montjoly	Salinity.7.ppt	7	C	0	NA	NA	0	5
2017-10-22	2017-11-01	Coastal	Montjoly	Montjoly	Salinity.7.ppt	7	C	0	NA	NA	0	NA
2017-10-22	2017-11-01	Coastal	Montjoly	Montjoly	Salinity.7.ppt	7	C	0	NA	NA	0	NA
2017-10-22	2017-11-01	Coastal	Montjoly	Montjoly	Salinity.7.ppt	7	C	0	NA	NA	0	NA
2017-10-22	2017-11-01	Coastal	Montjoly	Montjoly	Salinity.8.ppt	8	1	0	NA	NA	0	1
2017-10-22	2017-11-01	Coastal	Montjoly	Montjoly	Salinity.8.ppt	8	1	0	NA	NA	0	1
2017-10-22	2017-11-01	Coastal	Montjoly	Montjoly	Salinity.8.ppt	8	1	0	NA	NA	0	1
2017-10-22	2017-11-01	Coastal	Montjoly	Montjoly	Salinity.8.ppt	8	1	0	NA	NA	0	1
2017-10-22	2017-11-01	Coastal	Montjoly	Montjoly	Salinity.8.ppt	8	1	0	NA	NA	0	1
2017-10-22	2017-11-01	Coastal	Montjoly	Montjoly	Salinity.8.ppt	8	2	0	NA	NA	0	1
2017-10-22	2017-11-01	Coastal	Montjoly	Montjoly	Salinity.8.ppt	8	2	0	NA	NA	0	1
2017-10-22	2017-11-01	Coastal	Montjoly	Montjoly	Salinity.8.ppt	8	2	0	NA	NA	0	1
2017-10-22	2017-11-01	Coastal	Montjoly	Montjoly	Salinity.8.ppt	8	2	0	NA	NA	0	1
2017-10-22	2017-11-01	Coastal	Montjoly	Montjoly	Salinity.8.ppt	8	2	0	NA	NA	0	1
2017-10-22	2017-11-01	Coastal	Montjoly	Montjoly	Salinity.8.ppt	8	C	0	NA	NA	0	1
2017-10-22	2017-11-01	Coastal	Montjoly	Montjoly	Salinity.8.ppt	8	C	0	NA	NA	0	1
2017-10-22	2017-11-01	Coastal	Montjoly	Montjoly	Salinity.8.ppt	8	C	0	NA	NA	0	1
2017-10-22	2017-11-01	Coastal	Montjoly	Montjoly	Salinity.8.ppt	8	C	0	NA	NA	0	1
2017-10-22	2017-11-01	Coastal	Montjoly	Montjoly	Salinity.8.ppt	8	C	0	NA	NA	0	1
2017-10-21	2017-10-31	Coastal	Mana	Mana.2030	Control	0.034	1	4.7	40	31	1	NA
2017-10-21	2017-10-31	Coastal	Mana	Mana.2030	Control	0.034	1	4.7	59	32	1	NA
2017-10-21	2017-10-31	Coastal	Mana	Mana.2030	Control	0.034	1	4.7	57	33	1	NA
2017-10-21	2017-10-31	Coastal	Mana	Mana.2030	Control	0.034	1	4.7	63	33	1	NA
2017-10-21	2017-10-31	Coastal	Mana	Mana.2030	Control	0.034	1	4.7	106	35	1	NA
2017-10-21	2017-10-31	Coastal	Mana	Mana.2030	Control	0.034	2	4.7	71	32	1	NA
2017-10-21	2017-10-31	Coastal	Mana	Mana.2030	Control	0.034	2	4.7	62	33	1	NA
2017-10-21	2017-10-31	Coastal	Mana	Mana.2030	Control	0.034	2	4.7	61	33	1	NA
2017-10-21	2017-10-31	Coastal	Mana	Mana.2030	Control	0.034	2	4.7	76	34	1	NA
2017-10-21	2017-10-31	Coastal	Mana	Mana.2030	Control	0.034	2	4.7	76	35	1	NA
2017-10-21	2017-10-31	Coastal	Mana	Mana.2030	Control	0.034	C	4.7	71	32	1	NA
2017-10-21	2017-10-31	Coastal	Mana	Mana.2030	Control	0.034	C	4.7	78	32	1	NA
2017-10-21	2017-10-31	Coastal	Mana	Mana.2030	Control	0.034	C	4.7	56	33	1	NA
2017-10-21	2017-10-31	Coastal	Mana	Mana.2030	Control	0.034	C	4.7	75	33	1	NA
2017-10-21	2017-10-31	Coastal	Mana	Mana.2030	Control	0.034	C	4.7	79	34	1	NA
2017-10-21	2017-10-31	Coastal	Mana	Mana.2030	Salinity.1.ppt	1	1	4.7	56	32	1	NA
2017-10-21	2017-10-31	Coastal	Mana	Mana.2030	Salinity.1.ppt	1	1	4.7	76	34	1	NA
2017-10-21	2017-10-31	Coastal	Mana	Mana.2030	Salinity.1.ppt	1	1	4.7	68	34	1	NA
2017-10-21	2017-10-31	Coastal	Mana	Mana.2030	Salinity.1.ppt	1	1	4.7	104	34	1	NA
2017-10-21	2017-10-31	Coastal	Mana	Mana.2030	Salinity.1.ppt	1	1	4.7	83	34	1	NA
2017-10-21	2017-10-31	Coastal	Mana	Mana.2030	Salinity.1.ppt	1	2	4.7	57	32	1	NA
2017-10-21	2017-10-31	Coastal	Mana	Mana.2030	Salinity.1.ppt	1	2	4.7	69	32	1	NA
2017-10-21	2017-10-31	Coastal	Mana	Mana.2030	Salinity.1.ppt	1	2	4.7	65	33	1	NA
2017-10-21	2017-10-31	Coastal	Mana	Mana.2030	Salinity.1.ppt	1	2	4.7	73	33	1	NA
2017-10-21	2017-10-31	Coastal	Mana	Mana.2030	Salinity.1.ppt	1	2	4.7	71	34	1	NA
2017-10-21	2017-10-31	Coastal	Mana	Mana.2030	Salinity.1.ppt	1	C	4.7	44	32	1	NA
2017-10-21	2017-10-31	Coastal	Mana	Mana.2030	Salinity.1.ppt	1	C	4.7	58	33	1	NA
2017-10-21	2017-10-31	Coastal	Mana	Mana.2030	Salinity.1.ppt	1	C	4.7	56	33	1	NA
2017-10-21	2017-10-31	Coastal	Mana	Mana.2030	Salinity.1.ppt	1	C	4.7	92	34	1	NA
2017-10-21	2017-10-31	Coastal	Mana	Mana.2030	Salinity.1.ppt	1	C	4.7	94	34	1	NA
2017-10-21	2017-10-31	Coastal	Mana	Mana.2030	Salinity.4.ppt	4	1	4.7	14	26	1	NA
2017-10-21	2017-10-31	Coastal	Mana	Mana.2030	Salinity.4.ppt	4	1	4.7	42	31	1	NA
2017-10-21	2017-10-31	Coastal	Mana	Mana.2030	Salinity.4.ppt	4	1	4.7	59	33	1	NA
2017-10-21	2017-10-31	Coastal	Mana	Mana.2030	Salinity.4.ppt	4	1	4.7	69	34	1	NA
2017-10-21	2017-10-31	Coastal	Mana	Mana.2030	Salinity.4.ppt	4	1	4.7	96	34	1	NA
2017-10-21	2017-10-31	Coastal	Mana	Mana.2030	Salinity.4.ppt	4	2	4.7	28	30	1	NA
2017-10-21	2017-10-31	Coastal	Mana	Mana.2030	Salinity.4.ppt	4	2	4.7	83	33	1	NA
2017-10-21	2017-10-31	Coastal	Mana	Mana.2030	Salinity.4.ppt	4	2	4.7	87	34	1	NA
2017-10-21	2017-10-31	Coastal	Mana	Mana.2030	Salinity.4.ppt	4	2	4.7	86	34	1	NA
2017-10-21	2017-10-31	Coastal	Mana	Mana.2030	Salinity.4.ppt	4	2	4.7	72	34	1	NA
2017-10-21	2017-10-31	Coastal	Mana	Mana.2030	Salinity.4.ppt	4	C	4.7	44	32	1	NA
2017-10-21	2017-10-31	Coastal	Mana	Mana.2030	Salinity.4.ppt	4	C	4.7	38	32	1	NA
2017-10-21	2017-10-31	Coastal	Mana	Mana.2030	Salinity.4.ppt	4	C	4.7	38	33	1	NA
2017-10-21	2017-10-31	Coastal	Mana	Mana.2030	Salinity.4.ppt	4	C	4.7	73	34	1	NA
2017-10-21	2017-10-31	Coastal	Mana	Mana.2030	Salinity.4.ppt	4	C	4.7	100	35	1	NA
2017-10-21	2017-10-31	Coastal	Mana	Mana.2030	Salinity.8.ppt	8	1	4.7	NA	NA	0	1
2017-10-21	2017-10-31	Coastal	Mana	Mana.2030	Salinity.8.ppt	8	1	4.7	NA	NA	0	1
2017-10-21	2017-10-31	Coastal	Mana	Mana.2030	Salinity.8.ppt	8	1	4.7	NA	NA	0	1
2017-10-21	2017-10-31	Coastal	Mana	Mana.2030	Salinity.8.ppt	8	1	4.7	NA	NA	0	1
2017-10-21	2017-10-31	Coastal	Mana	Mana.2030	Salinity.8.ppt	8	1	4.7	NA	NA	0	1
2017-10-21	2017-10-31	Coastal	Mana	Mana.2030	Salinity.8.ppt	8	2	4.7	NA	NA	0	1
2017-10-21	2017-10-31	Coastal	Mana	Mana.2030	Salinity.8.ppt	8	2	4.7	NA	NA	0	1
2017-10-21	2017-10-31	Coastal	Mana	Mana.2030	Salinity.8.ppt	8	2	4.7	NA	NA	0	1
2017-10-21	2017-10-31	Coastal	Mana	Mana.2030	Salinity.8.ppt	8	2	4.7	NA	NA	0	1
2017-10-21	2017-10-31	Coastal	Mana	Mana.2030	Salinity.8.ppt	8	2	4.7	NA	NA	0	1
2017-10-21	2017-10-31	Coastal	Mana	Mana.2030	Salinity.8.ppt	8	C	4.7	NA	NA	0	1
2017-10-21	2017-10-31	Coastal	Mana	Mana.2030	Salinity.8.ppt	8	C	4.7	NA	NA	0	1
2017-10-21	2017-10-31	Coastal	Mana	Mana.2030	Salinity.8.ppt	8	C	4.7	NA	NA	0	1
2017-10-21	2017-10-31	Coastal	Mana	Mana.2030	Salinity.8.ppt	8	C	4.7	NA	NA	0	1
2017-10-21	2017-10-31	Coastal	Mana	Mana.2030	Salinity.8.ppt	8	C	4.7	NA	NA	0	1
2017-11-05	2017-11-17	Coastal	Kourou-Rocks	Kourou-Rocks	Control	0.034	1	0	52	32	1	NA
2017-11-05	2017-11-17	Coastal	Kourou-Rocks	Kourou-Rocks	Control	0.034	1	0	65	33	1	NA
2017-11-05	2017-11-17	Coastal	Kourou-Rocks	Kourou-Rocks	Control	0.034	1	0	83	33	1	NA
2017-11-05	2017-11-17	Coastal	Kourou-Rocks	Kourou-Rocks	Control	0.034	1	0	73	33	1	NA
2017-11-05	2017-11-17	Coastal	Kourou-Rocks	Kourou-Rocks	Control	0.034	1	0	149	35	1	NA
2017-11-05	2017-11-17	Coastal	Kourou-Rocks	Kourou-Rocks	Control	0.034	2	0	9	26	1	NA
2017-11-05	2017-11-17	Coastal	Kourou-Rocks	Kourou-Rocks	Control	0.034	2	0	76	32	1	NA
2017-11-05	2017-11-17	Coastal	Kourou-Rocks	Kourou-Rocks	Control	0.034	2	0	63	32	1	NA
2017-11-05	2017-11-17	Coastal	Kourou-Rocks	Kourou-Rocks	Control	0.034	2	0	60	33	1	NA
2017-11-05	2017-11-17	Coastal	Kourou-Rocks	Kourou-Rocks	Control	0.034	2	0	94	34	1	NA
2017-11-05	2017-11-17	Coastal	Kourou-Rocks	Kourou-Rocks	Salinity.1.ppt	1	1	0	31	30	1	NA
2017-11-05	2017-11-17	Coastal	Kourou-Rocks	Kourou-Rocks	Salinity.1.ppt	1	1	0	39	31	1	NA
2017-11-05	2017-11-17	Coastal	Kourou-Rocks	Kourou-Rocks	Salinity.1.ppt	1	1	0	40	31	1	NA
2017-11-05	2017-11-17	Coastal	Kourou-Rocks	Kourou-Rocks	Salinity.1.ppt	1	1	0	50	31	1	NA
2017-11-05	2017-11-17	Coastal	Kourou-Rocks	Kourou-Rocks	Salinity.1.ppt	1	1	0	63	32	1	NA
2017-11-05	2017-11-17	Coastal	Kourou-Rocks	Kourou-Rocks	Salinity.1.ppt	1	2	0	38	29	1	NA
2017-11-05	2017-11-17	Coastal	Kourou-Rocks	Kourou-Rocks	Salinity.1.ppt	1	2	0	55	30	1	NA
2017-11-05	2017-11-17	Coastal	Kourou-Rocks	Kourou-Rocks	Salinity.1.ppt	1	2	0	62	32	1	NA
2017-11-05	2017-11-17	Coastal	Kourou-Rocks	Kourou-Rocks	Salinity.1.ppt	1	2	0	64	32	1	NA
2017-11-05	2017-11-17	Coastal	Kourou-Rocks	Kourou-Rocks	Salinity.1.ppt	1	2	0	39	32	1	NA
2017-11-05	2017-11-17	Coastal	Kourou-Rocks	Kourou-Rocks	Salinity.4.ppt	4	1	0	31	28	1	NA
2017-11-05	2017-11-17	Coastal	Kourou-Rocks	Kourou-Rocks	Salinity.4.ppt	4	1	0	70	32	1	NA
2017-11-05	2017-11-17	Coastal	Kourou-Rocks	Kourou-Rocks	Salinity.4.ppt	4	1	0	86	32	1	NA
2017-11-05	2017-11-17	Coastal	Kourou-Rocks	Kourou-Rocks	Salinity.4.ppt	4	1	0	58	32	1	NA
2017-11-05	2017-11-17	Coastal	Kourou-Rocks	Kourou-Rocks	Salinity.4.ppt	4	1	0	98	33	1	NA
2017-11-05	2017-11-17	Coastal	Kourou-Rocks	Kourou-Rocks	Salinity.4.ppt	4	2	0	43	32	1	NA
2017-11-05	2017-11-17	Coastal	Kourou-Rocks	Kourou-Rocks	Salinity.4.ppt	4	2	0	85	32	1	NA
2017-11-05	2017-11-17	Coastal	Kourou-Rocks	Kourou-Rocks	Salinity.4.ppt	4	2	0	48	32	1	NA
2017-11-05	2017-11-17	Coastal	Kourou-Rocks	Kourou-Rocks	Salinity.4.ppt	4	2	0	66	33	1	NA
2017-11-05	2017-11-17	Coastal	Kourou-Rocks	Kourou-Rocks	Salinity.4.ppt	4	2	0	140	34	1	NA
2017-11-05	2017-11-17	Coastal	Kourou-Rocks	Kourou-Rocks	Salinity.6.ppt	6	1	0	100	34	1	NA
2017-11-05	2017-11-17	Coastal	Kourou-Rocks	Kourou-Rocks	Salinity.6.ppt	6	1	0	129	34	1	NA
2017-11-05	2017-11-17	Coastal	Kourou-Rocks	Kourou-Rocks	Salinity.6.ppt	6	1	0	100	34	1	NA
2017-11-05	2017-11-17	Coastal	Kourou-Rocks	Kourou-Rocks	Salinity.6.ppt	6	1	0	NA	NA	0	1
2017-11-05	2017-11-17	Coastal	Kourou-Rocks	Kourou-Rocks	Salinity.6.ppt	6	1	0	NA	NA	0	1
2017-11-05	2017-11-17	Coastal	Kourou-Rocks	Kourou-Rocks	Salinity.6.ppt	6	2	0	4	26	1	NA
2017-11-05	2017-11-17	Coastal	Kourou-Rocks	Kourou-Rocks	Salinity.6.ppt	6	2	0	53	31	1	NA
2017-11-05	2017-11-17	Coastal	Kourou-Rocks	Kourou-Rocks	Salinity.6.ppt	6	2	0	72	33	1	NA
2017-11-05	2017-11-17	Coastal	Kourou-Rocks	Kourou-Rocks	Salinity.6.ppt	6	2	0	210	37	1	NA
2017-11-05	2017-11-17	Coastal	Kourou-Rocks	Kourou-Rocks	Salinity.6.ppt	6	2	0	NA	NA	0	1
2017-11-05	2017-11-17	Coastal	Kourou-Rocks	Kourou-Rocks	Salinity.7.ppt	7	1	0	NA	NA	0	1
2017-11-05	2017-11-17	Coastal	Kourou-Rocks	Kourou-Rocks	Salinity.7.ppt	7	1	0	NA	NA	0	1
2017-11-05	2017-11-17	Coastal	Kourou-Rocks	Kourou-Rocks	Salinity.7.ppt	7	1	0	NA	NA	0	1
2017-11-05	2017-11-17	Coastal	Kourou-Rocks	Kourou-Rocks	Salinity.7.ppt	7	1	0	NA	NA	0	1
2017-11-05	2017-11-17	Coastal	Kourou-Rocks	Kourou-Rocks	Salinity.7.ppt	7	1	0	NA	NA	0	1
2017-11-05	2017-11-17	Coastal	Kourou-Rocks	Kourou-Rocks	Salinity.7.ppt	7	2	0	NA	NA	0	1
2017-11-05	2017-11-17	Coastal	Kourou-Rocks	Kourou-Rocks	Salinity.7.ppt	7	2	0	NA	NA	0	1
2017-11-05	2017-11-17	Coastal	Kourou-Rocks	Kourou-Rocks	Salinity.7.ppt	7	2	0	NA	NA	0	1
2017-11-05	2017-11-17	Coastal	Kourou-Rocks	Kourou-Rocks	Salinity.7.ppt	7	2	0	NA	NA	0	1
2017-11-05	2017-11-17	Coastal	Kourou-Rocks	Kourou-Rocks	Salinity.7.ppt	7	2	0	NA	NA	0	1
2017-11-05	2017-11-17	Coastal	Kourou-Rocks	Kourou-Rocks	Salinity.8.ppt	8	1	0	NA	NA	0	1
2017-11-05	2017-11-17	Coastal	Kourou-Rocks	Kourou-Rocks	Salinity.8.ppt	8	1	0	NA	NA	0	1
2017-11-05	2017-11-17	Coastal	Kourou-Rocks	Kourou-Rocks	Salinity.8.ppt	8	1	0	NA	NA	0	1
2017-11-05	2017-11-17	Coastal	Kourou-Rocks	Kourou-Rocks	Salinity.8.ppt	8	1	0	NA	NA	0	1
2017-11-05	2017-11-17	Coastal	Kourou-Rocks	Kourou-Rocks	Salinity.8.ppt	8	1	0	NA	NA	0	1
2017-11-05	2017-11-17	Coastal	Kourou-Rocks	Kourou-Rocks	Salinity.8.ppt	8	2	0	NA	NA	0	1
2017-11-05	2017-11-17	Coastal	Kourou-Rocks	Kourou-Rocks	Salinity.8.ppt	8	2	0	NA	NA	0	1
2017-11-05	2017-11-17	Coastal	Kourou-Rocks	Kourou-Rocks	Salinity.8.ppt	8	2	0	NA	NA	0	1
2017-11-05	2017-11-17	Coastal	Kourou-Rocks	Kourou-Rocks	Salinity.8.ppt	8	2	0	NA	NA	0	1
2017-11-05	2017-11-17	Coastal	Kourou-Rocks	Kourou-Rocks	Salinity.8.ppt	8	2	0	NA	NA	0	1
2017-11-14	NA	Coastal	Cayenne	Cayenne	Control	0.034	1	0.3	NA	NA	0	2
2017-11-14	NA	Coastal	Cayenne	Cayenne	Control	0.034	1	0.3	NA	NA	0	2
2017-11-14	NA	Coastal	Cayenne	Cayenne	Control	0.034	1	0.3	NA	NA	1	NA
2017-11-14	NA	Coastal	Cayenne	Cayenne	Control	0.034	1	0.3	NA	NA	1	NA
2017-11-14	NA	Coastal	Cayenne	Cayenne	Control	0.034	1	0.3	NA	NA	1	NA
2017-11-14	NA	Coastal	Cayenne	Cayenne	Control	0.034	2	0.3	NA	NA	0	2
2017-11-14	NA	Coastal	Cayenne	Cayenne	Control	0.034	2	0.3	NA	NA	1	NA
2017-11-14	NA	Coastal	Cayenne	Cayenne	Control	0.034	2	0.3	NA	NA	1	NA
2017-11-14	NA	Coastal	Cayenne	Cayenne	Control	0.034	2	0.3	NA	NA	1	NA
2017-11-14	NA	Coastal	Cayenne	Cayenne	Control	0.034	2	0.3	NA	NA	1	NA
2017-11-14	NA	Coastal	Cayenne	Cayenne	Salinity.8.ppt	8	1	0.3	NA	NA	0	1
2017-11-14	NA	Coastal	Cayenne	Cayenne	Salinity.8.ppt	8	1	0.3	NA	NA	0	1
2017-11-14	NA	Coastal	Cayenne	Cayenne	Salinity.8.ppt	8	1	0.3	NA	NA	0	1
2017-11-14	NA	Coastal	Cayenne	Cayenne	Salinity.8.ppt	8	1	0.3	NA	NA	0	1
2017-11-14	NA	Coastal	Cayenne	Cayenne	Salinity.8.ppt	8	1	0.3	NA	NA	0	1
2017-11-14	NA	Coastal	Cayenne	Cayenne	Salinity.8.ppt	8	2	0.3	NA	NA	0	1
2017-11-14	NA	Coastal	Cayenne	Cayenne	Salinity.8.ppt	8	2	0.3	NA	NA	0	1
2017-11-14	NA	Coastal	Cayenne	Cayenne	Salinity.8.ppt	8	2	0.3	NA	NA	0	1
2017-11-14	NA	Coastal	Cayenne	Cayenne	Salinity.8.ppt	8	2	0.3	NA	NA	0	1
2017-11-14	NA	Coastal	Cayenne	Cayenne	Salinity.8.ppt	8	2	0.3	NA	NA	0	1
2017-11-14	NA	Coastal	Cayenne	Cayenne	Salinity.8.ppt	8	C	0.3	NA	NA	0	1
2017-11-14	NA	Coastal	Cayenne	Cayenne	Salinity.8.ppt	8	C	0.3	NA	NA	0	1
2017-11-14	NA	Coastal	Cayenne	Cayenne	Salinity.8.ppt	8	C	0.3	NA	NA	0	1
2017-11-14	NA	Coastal	Cayenne	Cayenne	Salinity.8.ppt	8	C	0.3	NA	NA	0	1
2017-11-14	NA	Coastal	Cayenne	Cayenne	Salinity.8.ppt	8	C	0.3	NA	NA	0	1
2017-11-14	NA	Coastal	Cayenne	Cayenne	Salinity.1.ppt	1	1	0.3	NA	NA	0	3
2017-11-14	NA	Coastal	Cayenne	Cayenne	Salinity.1.ppt	1	1	0.3	NA	NA	1	NA
2017-11-14	NA	Coastal	Cayenne	Cayenne	Salinity.1.ppt	1	1	0.3	NA	NA	1	NA
2017-11-14	NA	Coastal	Cayenne	Cayenne	Salinity.1.ppt	1	1	0.3	NA	NA	1	NA
2017-11-14	NA	Coastal	Cayenne	Cayenne	Salinity.1.ppt	1	1	0.3	NA	NA	1	NA
2017-11-14	NA	Coastal	Cayenne	Cayenne	Salinity.1.ppt	1	2	0.3	NA	NA	1	NA
2017-11-14	NA	Coastal	Cayenne	Cayenne	Salinity.1.ppt	1	2	0.3	NA	NA	1	NA
2017-11-14	NA	Coastal	Cayenne	Cayenne	Salinity.1.ppt	1	2	0.3	NA	NA	1	NA
2017-11-14	NA	Coastal	Cayenne	Cayenne	Salinity.1.ppt	1	2	0.3	NA	NA	1	NA
2017-11-14	NA	Coastal	Cayenne	Cayenne	Salinity.1.ppt	1	2	0.3	NA	NA	1	NA
2017-11-14	NA	Coastal	Cayenne	Cayenne	Salinity.4.ppt	4	1	0.3	NA	NA	1	NA
2017-11-14	NA	Coastal	Cayenne	Cayenne	Salinity.4.ppt	4	1	0.3	NA	NA	1	NA
2017-11-14	NA	Coastal	Cayenne	Cayenne	Salinity.4.ppt	4	1	0.3	NA	NA	1	NA
2017-11-14	NA	Coastal	Cayenne	Cayenne	Salinity.4.ppt	4	1	0.3	NA	NA	1	NA
2017-11-14	NA	Coastal	Cayenne	Cayenne	Salinity.4.ppt	4	1	0.3	NA	NA	1	NA
2017-11-14	NA	Coastal	Cayenne	Cayenne	Salinity.4.ppt	4	2	0.3	NA	NA	1	NA
2017-11-14	NA	Coastal	Cayenne	Cayenne	Salinity.4.ppt	4	2	0.3	NA	NA	1	NA
2017-11-14	NA	Coastal	Cayenne	Cayenne	Salinity.4.ppt	4	2	0.3	NA	NA	1	NA
2017-11-14	NA	Coastal	Cayenne	Cayenne	Salinity.4.ppt	4	2	0.3	NA	NA	1	NA
2017-11-14	NA	Coastal	Cayenne	Cayenne	Salinity.4.ppt	4	2	0.3	NA	NA	1	NA
2017-11-14	NA	Coastal	Cayenne	Cayenne	Salinity.6.ppt	6	1	0.3	NA	NA	0	1
2017-11-14	NA	Coastal	Cayenne	Cayenne	Salinity.6.ppt	6	1	0.3	NA	NA	1	NA
2017-11-14	NA	Coastal	Cayenne	Cayenne	Salinity.6.ppt	6	1	0.3	NA	NA	1	NA
2017-11-14	NA	Coastal	Cayenne	Cayenne	Salinity.6.ppt	6	1	0.3	NA	NA	1	NA
2017-11-14	NA	Coastal	Cayenne	Cayenne	Salinity.6.ppt	6	1	0.3	NA	NA	1	NA
2017-11-14	NA	Coastal	Cayenne	Cayenne	Salinity.6.ppt	6	2	0.3	NA	NA	0	1
2017-11-14	NA	Coastal	Cayenne	Cayenne	Salinity.6.ppt	6	2	0.3	NA	NA	1	NA
2017-11-14	NA	Coastal	Cayenne	Cayenne	Salinity.6.ppt	6	2	0.3	NA	NA	1	NA
2017-11-14	NA	Coastal	Cayenne	Cayenne	Salinity.6.ppt	6	2	0.3	NA	NA	1	NA
2017-11-14	NA	Coastal	Cayenne	Cayenne	Salinity.6.ppt	6	2	0.3	NA	NA	1	NA
2017-11-14	NA	Coastal	Cayenne	Cayenne	Salinity.7.ppt	7	1	0.3	NA	NA	0	1
2017-11-14	NA	Coastal	Cayenne	Cayenne	Salinity.7.ppt	7	1	0.3	NA	NA	0	1
2017-11-14	NA	Coastal	Cayenne	Cayenne	Salinity.7.ppt	7	1	0.3	NA	NA	0	1
2017-11-14	NA	Coastal	Cayenne	Cayenne	Salinity.7.ppt	7	1	0.3	NA	NA	0	1
2017-11-14	NA	Coastal	Cayenne	Cayenne	Salinity.7.ppt	7	1	0.3	NA	NA	0	1
2017-11-14	NA	Coastal	Cayenne	Cayenne	Salinity.7.ppt	7	2	0.3	NA	NA	0	1
2017-11-14	NA	Coastal	Cayenne	Cayenne	Salinity.7.ppt	7	2	0.3	NA	NA	0	1
2017-11-14	NA	Coastal	Cayenne	Cayenne	Salinity.7.ppt	7	2	0.3	NA	NA	0	1
2017-11-14	NA	Coastal	Cayenne	Cayenne	Salinity.7.ppt	7	2	0.3	NA	NA	0	1
2017-11-14	NA	Coastal	Cayenne	Cayenne	Salinity.7.ppt	7	2	0.3	NA	NA	0	1
2017-11-14	NA	Coastal	Cayenne	Cayenne	Salinity.7.ppt	7	C	0.3	NA	NA	0	1
2017-11-14	NA	Coastal	Cayenne	Cayenne	Salinity.7.ppt	7	C	0.3	NA	NA	0	1
2017-11-14	NA	Coastal	Cayenne	Cayenne	Salinity.7.ppt	7	C	0.3	NA	NA	0	1
2017-11-14	NA	Coastal	Cayenne	Cayenne	Salinity.7.ppt	7	C	0.3	NA	NA	0	1
2017-11-14	NA	Coastal	Cayenne	Cayenne	Salinity.7.ppt	7	C	0.3	NA	NA	0	1

## Sheet: Metadata
Begining.exp	measurement.date	Coastal/Rainforest	Population	Clutch	Treatment	Salinity	Replicate	kmfromcoast	Mass	Stage	survival.10days	DaysToDeath
Date when the experiment started	Date when the tadpole was measured	coastal or rainforest	name of the site where the adut toads were collected	identity of the clutch	treatment level	salinity value	replicate number (initial number of 5 tadpoles per replicate)	distance between the toad collection site and the coastline	mass (in mg) of the tadpole after 10 days of treatment	Gosner development stage of the tadpole (after 10 days of treatment)	tadpole survival after 10 days of treatment (1 = alive, 0 = dead)	number of days the tadpole survived if it died during the experiment
