# Supplementary material for: Larval Adaptation to Salinity Shock in Cane Toads ( Rhinella marina ) From Coastal French Guiana
Source: Ecol Evol. 2025 Oct 6;15(10):e72244. doi: 10.1002/ece3.72244 (PMC12498011; doi:10.1002/ece3.72244)
Supplement: Supplementary file 3 — Table S2: ece372244‐sup‐0002‐TableS2.xlsx. [file ECE3-15-e72244-s001.xlsx]

## Sheet: Feuil1
CoastVsInland	Clutch	kmtocoast	MeanInitialTadpoleMass	alive.0.034ppt	dead0.034ppt	alive.1ppt	dead1ppt	alive.8ppt	dead8ppt
Coastal	Cayenne Control	0.3	16.4	5	0	5	0	5	0
Coastal	Kontiki	0.2	32	5	0	5	0	4	1
Coastal	Rorota1	1	26	5	0	5	0	2	3
Coastal	Rorota2	1	32	5	0	5	0	5	0
Coastal	Kourou	1.2	64.2	5	0	5	0	5	0
Rainforest	Past Regina Wetland	48	7.8	5	0	5	0	0	5
Rainforest	RW1.07	50	24.8	5	0	5	0	4	1
Rainforest	Lumberyard St Georges	65	35.2	5	0	5	0	1	4
Rainforest	Regina Marsh	51	58	5	0	5	0	4	1
Rainforest	Small tadpole puddle	41	70.6	5	0	5	0	4	1
Rainforest	Regina Wash	50	75	5	0	5	0	2	3
Rainforest	Left flowing puddle	41	81.6	5	0	5	0	2	3
Rainforest	Regina Marsh	51	85.4	5	0	5	0	5	0
Rainforest	RW1.07	50	89	5	0	5	0	4	1
Rainforest	St Laurent Puddle jungle	25	108	5	0	5	0	5	0

## Sheet: Metadata
CoastVsInland	Clutch	kmtocoast	MeanInitialTadpoleMass	alive.0.034ppt	dead0.034ppt	alive.1ppt	dead1ppt	alive.8ppt	dead8ppt
origin of the clutch: coastal or ranforest	cluth ID	distance between the collection site and the coast	mean mass of the 15 tadpoles added to either 0.034ppt, 1ppt or 8ppt water	number of tadpoles that were alive after 12 hours in 0.034ppt water out of the 5 initial tadpoles	number of tadpoles that died after 12 hours in 0.034ppt water out of the 5 initial tadpoles	number of tadpoles that were alive after 12 hours in 1ppt water out of the 5 initial tadpoles	number of tadpoles that died after 12 hours in 1ppt water out of the 5 initial tadpoles	number of tadpoles that were alive after 12 hours in 8ppt water out of the 5 initial tadpoles	number of tadpoles that died after 12 hours in 8ppt water out of the 5 initial tadpoles
